# Supplementary material for: Role of the first WHO mutation catalogue in the diagnosis of antibiotic resistance in Mycobacterium tuberculosis in the Valencia Region, Spain: a retrospective genomic analysis
Source: Lancet Microbe. 2024 Jan;5(1):e43–51. doi: 10.1016/S2666-5247(23)00252-5 (PMC10790317; doi:10.1016/S2666-5247(23)00252-5)
Supplement: Supplementary appendix 2 [file mmc2.xlsx]

## Sheet: appendix2
Supplementary appendix 2. Phenotypic and genomic drug resistance profiles of all the samples included in this study; run accession number are included in the ENA projects PRJEB29604, PRJEB38719, and PRJEB22237; Mycobacterium tuberculosis complex (MTBC) lineage. NA indicates not available phenotypic data. pDST = phenotypic Drug Susceptibility Testing; WGS = Whole Genome Sequencing; INH = Isoniazid…
Sample_ID	Project_accesion	RUN_accession	pDST_INH	pDST_RMP	pDST_PZA	pDST_EMB	WGS_INH	WGS_RMP	WGS_EMB	WGS_PZA	WGS_FQ	MTBC lineage
G01	PRJEB38719	ERR4195878	Susceptible	Susceptible	Susceptible	Susceptible	Susceptible	Susceptible	Susceptible	Susceptible	Susceptible	lineage4.1.2.1
G02	PRJEB38719	ERR4195455	Susceptible	Susceptible	Susceptible	Susceptible	Susceptible	Susceptible	Susceptible	Susceptible	Susceptible	lineage4.1.2.1
G03	PRJEB38719	ERR4195456	Susceptible	Susceptible	Susceptible	Susceptible	Susceptible	Susceptible	Susceptible	Susceptible	Susceptible	lineage4.1.2.1
G04	PRJEB29604	ERR2884727	Susceptible	Susceptible	Susceptible	Susceptible	Susceptible	Susceptible	Susceptible	Susceptible	Susceptible	lineage4.10
G100	PRJEB38719	ERR4195457	Resistant	Resistant	Resistant	Resistant	Resistant	Resistant	Resistant	Susceptible	Susceptible	lineage2.2.9
G1002	PRJEB38719	ERR4195343	Susceptible	Susceptible	Susceptible	Susceptible	Susceptible	Susceptible	Susceptible	Susceptible	Susceptible	lineage4.10
G1009	PRJEB38719	ERR4195648	Susceptible	Susceptible	Susceptible	Susceptible	Susceptible	Susceptible	Susceptible	Susceptible	Susceptible	lineage4.4.1.1
G101	PRJEB38719	ERR4195649	Susceptible	Susceptible	NA	Susceptible	Susceptible	Susceptible	Susceptible	Susceptible	Susceptible	lineage4.3.2
G1010	PRJEB38719	ERR4195473	Susceptible	Susceptible	Susceptible	Susceptible	Susceptible	Susceptible	Susceptible	Susceptible	Susceptible	lineage4.1.2.1
G1011	PRJEB29604	ERR2884612	Susceptible	Susceptible	Susceptible	Susceptible	Susceptible	Susceptible	Susceptible	Susceptible	Susceptible	lineage4.10
G1012	PRJEB38719	ERR4195650	Susceptible	Susceptible	Susceptible	Susceptible	Susceptible	Susceptible	Susceptible	Susceptible	Susceptible	lineage4.1.2.1
G1015	PRJEB29604	ERR2884613	Susceptible	Susceptible	Susceptible	NA	Susceptible	Susceptible	Susceptible	Susceptible	Susceptible	lineage4.3.3
G1017	PRJEB38719	ERR4195344	Susceptible	Susceptible	Susceptible	Susceptible	Susceptible	Susceptible	Susceptible	Susceptible	Susceptible	lineage4.3.1
G1018	PRJEB38719	ERR4195651	Susceptible	Susceptible	Susceptible	Susceptible	Susceptible	Susceptible	Susceptible	Susceptible	Susceptible	lineage4.4.1.1
G1019	PRJEB38719	ERR4195250	Susceptible	Susceptible	Susceptible	Susceptible	Susceptible	Susceptible	Susceptible	Susceptible	Susceptible	lineage4.1.2.1
G102	PRJEB38719	ERR4195652	Resistant	Resistant	Susceptible	Susceptible	Resistant	Resistant	Resistant	Susceptible	Susceptible	lineage2.2.10
G1020	PRJEB38719	ERR4195474	Susceptible	Susceptible	Resistant	Susceptible	Susceptible	Susceptible	Susceptible	Resistant	Susceptible	lineageBovis
G1023	PRJEB38719	ERR4195654	Susceptible	Susceptible	Susceptible	Susceptible	Susceptible	Susceptible	Susceptible	Susceptible	Susceptible	lineage4.10
G103	PRJEB38719	ERR4195283	Susceptible	Susceptible	Susceptible	Susceptible	Susceptible	Susceptible	Susceptible	Susceptible	Susceptible	lineage4.3.3
G1036	PRJEB38719	ERR4195452	Susceptible	Susceptible	Susceptible	Susceptible	Susceptible	Susceptible	Susceptible	Susceptible	Susceptible	lineage4.10
G1043	PRJEB38719	ERR4195655	Resistant	Susceptible	Susceptible	Susceptible	Susceptible	Susceptible	Susceptible	Susceptible	Resistant	lineage4
G1044	PRJEB38719	ERR4195656	Susceptible	Susceptible	Susceptible	Susceptible	Susceptible	Susceptible	Susceptible	Resistant	Resistant	lineageBovis
G1056	PRJEB38719	ERR4195657	Susceptible	Susceptible	Susceptible	Susceptible	Susceptible	Susceptible	Susceptible	Susceptible	Susceptible	lineage4.3.2
G1058	PRJEB29604	ERR2884614	Susceptible	Susceptible	Susceptible	Susceptible	Susceptible	Susceptible	Susceptible	Susceptible	Susceptible	lineage4.10
G1059m	PRJEB38719	ERR4195659	Susceptible	Susceptible	Susceptible	Susceptible	Susceptible	Susceptible	Susceptible	Susceptible	Susceptible	lineage4.1.2.1
G1060	PRJEB38719	ERR4195660	Susceptible	Susceptible	Susceptible	Susceptible	Susceptible	Susceptible	Susceptible	Susceptible	Susceptible	lineage4.1.2.1
G1063	PRJEB38719	ERR4195662	Susceptible	Susceptible	Susceptible	Susceptible	Susceptible	Susceptible	Susceptible	Susceptible	Susceptible	lineage4.1.2.1
G1064	PRJEB38719	ERR4195663	Susceptible	Susceptible	NA	NA	Susceptible	Susceptible	Susceptible	Susceptible	Susceptible	lineage3
G1068	PRJEB38719	ERR4195252	Susceptible	Susceptible	Susceptible	Susceptible	Susceptible	Susceptible	Susceptible	Susceptible	Susceptible	lineage4.3.4.2
G107	PRJEB38719	ERR4195665	Susceptible	Susceptible	Susceptible	Susceptible	Susceptible	Susceptible	Susceptible	Susceptible	Susceptible	lineage3
G1073	PRJEB38719	ERR4195475	Susceptible	Susceptible	Susceptible	Susceptible	Susceptible	Susceptible	Susceptible	Susceptible	Resistant	lineage4.1.2.1
G1074	PRJEB38719	ERR4195666	Susceptible	Susceptible	Susceptible	Susceptible	Susceptible	Susceptible	Susceptible	Susceptible	Susceptible	lineage3
G108	PRJEB29604	ERR2884615	Susceptible	Susceptible	Susceptible	Susceptible	Susceptible	Susceptible	Susceptible	Susceptible	Susceptible	lineage4.6.1.1
G1089	PRJEB38719	ERR4195667	Susceptible	Susceptible	Susceptible	Susceptible	Susceptible	Susceptible	Susceptible	Susceptible	Susceptible	lineage4.1.2.1
G109	PRJEB38719	ERR4195222	Susceptible	Susceptible	Susceptible	Susceptible	Susceptible	Susceptible	Susceptible	Susceptible	Susceptible	lineage4.10
G1090	PRJEB29604	ERR2884616	Resistant	Susceptible	Susceptible	Susceptible	Resistant	Susceptible	Susceptible	Susceptible	Susceptible	lineage4.1.2.1
G1093m	PRJEB38719	ERR4195476	Susceptible	Susceptible	Susceptible	Susceptible	Susceptible	Susceptible	Susceptible	Susceptible	Susceptible	lineage4.1.1
G1098m	PRJEB38719	ERR4195668	Susceptible	Susceptible	Susceptible	Susceptible	Susceptible	Susceptible	Susceptible	Susceptible	Susceptible	lineage4.1.2.1
G1099	PRJEB29604	ERR2884617	Susceptible	Susceptible	Susceptible	Susceptible	Susceptible	Susceptible	Susceptible	Susceptible	Susceptible	lineage4.1.2.1
G110	PRJEB38719	ERR4195669	Susceptible	Susceptible	Susceptible	Susceptible	Susceptible	Susceptible	Susceptible	Susceptible	Susceptible	lineage4.1.2.1
G1105m	PRJEB38719	ERR4195477	Susceptible	Susceptible	Susceptible	Susceptible	Susceptible	Susceptible	Susceptible	Susceptible	Susceptible	lineage4.1.2.1
G1107	PRJEB38719	ERR4195332	Susceptible	Susceptible	Susceptible	Susceptible	Susceptible	Susceptible	Susceptible	Susceptible	Susceptible	lineage4.3.2
G111	PRJEB38719	ERR4195329	Susceptible	Susceptible	NA	NA	Susceptible	Susceptible	Susceptible	Susceptible	Susceptible	lineage4.1.2.1
G1111	PRJEB38719	ERR4195478	Susceptible	Susceptible	Susceptible	Susceptible	Susceptible	Susceptible	Susceptible	Susceptible	Susceptible	lineageCaprae
G1113	PRJEB38719	ERR4195670	Susceptible	Susceptible	Susceptible	Resistant	Susceptible	Susceptible	Resistant	Susceptible	Susceptible	lineage4.1.2.1
G1125m	PRJEB38719	ERR4195479	Susceptible	Susceptible	Susceptible	Susceptible	Susceptible	Susceptible	Susceptible	Susceptible	Susceptible	lineage3
G1128	PRJEB38719	ERR4195672	Susceptible	Susceptible	Susceptible	Susceptible	Susceptible	Susceptible	Susceptible	Susceptible	Susceptible	lineage4.1.2
G1133m	PRJEB38719	ERR4195259	Susceptible	Susceptible	Susceptible	Susceptible	Susceptible	Susceptible	Susceptible	Susceptible	Susceptible	lineage4.3.2
G1137	PRJEB38719	ERR4195673	Susceptible	Susceptible	Susceptible	Susceptible	Susceptible	Susceptible	Susceptible	Susceptible	Susceptible	lineage4.1.2.1
G114	PRJEB29604	ERR2884618	Susceptible	Susceptible	Susceptible	Susceptible	Susceptible	Susceptible	Susceptible	Susceptible	Susceptible	lineage2.2.10
G1141	PRJEB29604	ERR2884619	Susceptible	Susceptible	Susceptible	Susceptible	Susceptible	Susceptible	Susceptible	Susceptible	Susceptible	lineage4.3.3
G1144	PRJEB38719	ERR4195674	Susceptible	Susceptible	Susceptible	Susceptible	Susceptible	Susceptible	Susceptible	Susceptible	Susceptible	lineage4.1.2.1
G1152	PRJEB38719	ERR4195675	Susceptible	Susceptible	NA	Susceptible	Susceptible	Susceptible	Susceptible	Susceptible	Susceptible	lineage4.1.2.1
G1154	PRJEB38719	ERR4195676	Susceptible	Susceptible	Susceptible	Susceptible	Susceptible	Susceptible	Susceptible	Susceptible	Susceptible	lineage4.1.2.1
G1156	PRJEB29604	ERR2884620	Susceptible	Susceptible	Susceptible	Susceptible	Susceptible	Susceptible	Susceptible	Susceptible	Susceptible	lineage4.1.2.1
G1158m	PRJEB38719	ERR4195325	Susceptible	Susceptible	Susceptible	Susceptible	Susceptible	Susceptible	Susceptible	Susceptible	Susceptible	lineage4.3.3
G1159	PRJEB38719	ERR4195677	Susceptible	Susceptible	Susceptible	Susceptible	Susceptible	Susceptible	Susceptible	Susceptible	Susceptible	lineage3
G116	PRJEB38719	ERR4195678	Susceptible	Susceptible	Susceptible	Susceptible	Susceptible	Susceptible	Susceptible	Susceptible	Susceptible	lineage4.10
G1160	PRJEB38719	ERR4195480	Susceptible	Susceptible	Susceptible	Susceptible	Susceptible	Susceptible	Susceptible	Susceptible	Susceptible	lineage4.10
G1161	PRJEB38719	ERR4195679	Susceptible	Susceptible	Susceptible	Susceptible	Susceptible	Susceptible	Susceptible	Susceptible	Susceptible	lineage4.2.2
G1163	PRJEB29604	ERR2884621	Susceptible	Susceptible	Susceptible	Susceptible	Susceptible	Susceptible	Susceptible	Susceptible	Susceptible	lineage4.1.2.1
G1165	PRJEB70424	ERR12312074	Susceptible	Susceptible	Susceptible	Susceptible	Susceptible	Susceptible	Susceptible	Susceptible	Susceptible	Possible_coinfection. 65% sublineage 4.2, 35% sublineage 4.10
G117	PRJEB38719	ERR4195450	Susceptible	Susceptible	Susceptible	Susceptible	Susceptible	Susceptible	Susceptible	Susceptible	Susceptible	lineage4.1.2.1
G1170	PRJEB38719	ERR4195481	Susceptible	Susceptible	Susceptible	Susceptible	Susceptible	Susceptible	Susceptible	Susceptible	Susceptible	lineage4.1.2.1
G1179	PRJEB38719	ERR4195680	Susceptible	Susceptible	Resistant	Susceptible	Susceptible	Susceptible	Susceptible	Resistant	Susceptible	lineageBovis
G1180	PRJEB29604	ERR2884622	Susceptible	Susceptible	Susceptible	Susceptible	Susceptible	Susceptible	Susceptible	Susceptible	Susceptible	lineage4.3.2
G1181	PRJEB29604	ERR2884623	Susceptible	Susceptible	Susceptible	Susceptible	Susceptible	Susceptible	Susceptible	Susceptible	Susceptible	lineage4.3.2
G1185	PRJEB38719	ERR4195681	Susceptible	Susceptible	Susceptible	Susceptible	Susceptible	Susceptible	Susceptible	Susceptible	Susceptible	lineage4.10
G1188	PRJEB29604	ERR2884624	Susceptible	Susceptible	Susceptible	Susceptible	Susceptible	Susceptible	Susceptible	Susceptible	Susceptible	lineage4.1.2.1
G119	PRJEB38719	ERR4195683	Susceptible	Susceptible	Susceptible	Susceptible	Susceptible	Susceptible	Susceptible	Susceptible	Susceptible	lineage4.10
G1190	PRJEB38719	ERR4195482	Susceptible	Susceptible	Susceptible	Susceptible	Susceptible	Susceptible	Susceptible	Susceptible	Susceptible	lineage4.3.2
G1191	PRJEB38719	ERR4195233	Susceptible	Susceptible	Susceptible	Susceptible	Susceptible	Susceptible	Susceptible	Susceptible	Susceptible	lineage4.10
G1192	PRJEB38719	ERR4195684	Susceptible	Susceptible	Susceptible	Susceptible	Susceptible	Susceptible	Susceptible	Susceptible	Susceptible	lineage4.10
G1195	PRJEB38719	ERR4195272	Susceptible	Susceptible	Susceptible	Susceptible	Susceptible	Susceptible	Susceptible	Susceptible	Susceptible	lineage4.1.2.1
G1198	PRJEB38719	ERR4195685	Susceptible	Susceptible	Susceptible	Susceptible	Susceptible	Susceptible	Susceptible	Susceptible	Susceptible	lineage4.1.2.1
G1199	PRJEB38719	ERR4195686	Susceptible	Susceptible	Susceptible	Susceptible	Susceptible	Susceptible	Susceptible	Susceptible	Susceptible	lineage4.1.2.1
G120	PRJEB38719	ERR4195322	Susceptible	Susceptible	Susceptible	Susceptible	Susceptible	Susceptible	Susceptible	Susceptible	Susceptible	lineage4.3.2
G1200	PRJEB38719	ERR4195228	Susceptible	Susceptible	Susceptible	Susceptible	Susceptible	Susceptible	Susceptible	Susceptible	Susceptible	lineage4.1.2.1
G1201	PRJEB38719	ERR4195323	Susceptible	Susceptible	Susceptible	Susceptible	Susceptible	Susceptible	Susceptible	Susceptible	Susceptible	lineage4.1.2.1
G1202	PRJEB38719	ERR4195687	Susceptible	Susceptible	Susceptible	Susceptible	Susceptible	Susceptible	Susceptible	Susceptible	Resistant	lineage4.3.4.1
G1204	PRJEB38719	ERR4195688	Susceptible	Susceptible	Susceptible	Susceptible	Susceptible	Susceptible	Susceptible	Susceptible	Susceptible	lineage4.3.3
G122	PRJEB38719	ERR4195689	Susceptible	Susceptible	Susceptible	Susceptible	Susceptible	Susceptible	Susceptible	Susceptible	Susceptible	lineage4.1.2
G123	PRJEB38719	ERR4195483	Susceptible	Susceptible	Susceptible	Susceptible	Susceptible	Susceptible	Susceptible	Susceptible	Susceptible	lineage4.3.3
G1237	PRJEB38719	ERR4195303	Susceptible	Susceptible	Susceptible	Susceptible	Susceptible	Susceptible	Susceptible	Susceptible	Susceptible	lineage5
G1238FE28	PRJEB38719	ERR4195690	Resistant	Susceptible	Susceptible	Susceptible	Resistant	Susceptible	Susceptible	Susceptible	Susceptible	lineage4.10
G124	PRJEB38719	ERR4195268	Susceptible	Susceptible	Susceptible	Susceptible	Susceptible	Susceptible	Susceptible	Susceptible	Susceptible	lineage4.1.2.1
G1243	PRJEB38719	ERR4195484	Susceptible	Susceptible	Susceptible	Susceptible	Susceptible	Susceptible	Susceptible	Susceptible	Susceptible	lineage4.1.2.1
G1246	PRJEB29604	ERR2884625	Susceptible	Susceptible	Susceptible	Susceptible	Susceptible	Susceptible	Susceptible	Susceptible	Susceptible	lineage4.10
G125	PRJEB29604	ERR2884626	Susceptible	Susceptible	Susceptible	Susceptible	Susceptible	Susceptible	Susceptible	Susceptible	Susceptible	lineage4.1.2.1
G1258	PRJEB38719	ERR4195691	Susceptible	Susceptible	Susceptible	Susceptible	Susceptible	Susceptible	Susceptible	Susceptible	Susceptible	lineage4.3.3
G126	PRJEB38719	ERR4195289	Susceptible	Susceptible	Susceptible	Susceptible	Susceptible	Susceptible	Susceptible	Susceptible	Susceptible	lineage4.10
G1261	PRJEB29604	ERR2884627	Susceptible	Susceptible	Susceptible	Susceptible	Susceptible	Susceptible	Susceptible	Susceptible	Susceptible	lineage4.10
G1268	PRJEB38719	ERR4195485	Susceptible	Susceptible	Susceptible	Susceptible	Susceptible	Susceptible	Susceptible	Susceptible	Susceptible	lineage4.3.2
G1269	PRJEB38719	ERR4195293	Susceptible	Susceptible	Susceptible	Susceptible	Susceptible	Susceptible	Susceptible	Susceptible	Susceptible	lineage4.3.2
G127	PRJEB38719	ERR4195257	Susceptible	Susceptible	Susceptible	Susceptible	Susceptible	Susceptible	Susceptible	Susceptible	Susceptible	lineage4.4.1.2
G1270	PRJEB38719	ERR4195486	Resistant	Resistant	Resistant	Susceptible	Resistant	Resistant	Susceptible	Resistant	Susceptible	lineage4.3.3
G1272	PRJEB38719	ERR4195692	Susceptible	Susceptible	Susceptible	Susceptible	Susceptible	Susceptible	Susceptible	Susceptible	Susceptible	lineage4.1.2.1
G1274	PRJEB38719	ERR4195693	Susceptible	Susceptible	Susceptible	Susceptible	Susceptible	Susceptible	Susceptible	Susceptible	Susceptible	lineage4.3.2
G1277	PRJEB38719	ERR4195330	Susceptible	Susceptible	Susceptible	Susceptible	Susceptible	Susceptible	Susceptible	Susceptible	Susceptible	lineage4.1.2.1
G1279	PRJEB38719	ERR4195694	Susceptible	Susceptible	Susceptible	Susceptible	Susceptible	Susceptible	Susceptible	Susceptible	Susceptible	lineage4.10
G128	PRJEB38719	ERR4195695	Susceptible	Susceptible	Susceptible	Susceptible	Susceptible	Susceptible	Susceptible	Susceptible	Susceptible	lineage4.3.3
G1280	PRJEB38719	ERR4195288	Susceptible	Susceptible	Resistant	Susceptible	Susceptible	Susceptible	Susceptible	Susceptible	Susceptible	lineage4.10
G1285	PRJEB38719	ERR4195696	Susceptible	Susceptible	Susceptible	Susceptible	Susceptible	Susceptible	Susceptible	Susceptible	Susceptible	lineage4.10
G1286	PRJEB38719	ERR4195448	Susceptible	Susceptible	Susceptible	Susceptible	Susceptible	Susceptible	Susceptible	Susceptible	Susceptible	lineage4.10
G1288m	PRJEB29604	ERR2884628	Susceptible	Susceptible	Susceptible	Susceptible	Susceptible	Susceptible	Susceptible	Susceptible	Susceptible	lineage4.1.2.1
G129	PRJEB38719	ERR4195697	Susceptible	Susceptible	Susceptible	Susceptible	Susceptible	Susceptible	Susceptible	Susceptible	Susceptible	lineage3.1.2.1
G1293	PRJEB38719	ERR4195487	Susceptible	Susceptible	Susceptible	Susceptible	Susceptible	Susceptible	Susceptible	Susceptible	Susceptible	lineage4.10
G1294	PRJEB38719	ERR4195698	Susceptible	Susceptible	Resistant	Susceptible	Susceptible	Susceptible	Susceptible	Resistant	Susceptible	lineageBovis
G1296	PRJEB38719	ERR4195699	Susceptible	Susceptible	Susceptible	Susceptible	Susceptible	Susceptible	Susceptible	Susceptible	Susceptible	lineage4.3.2
G130	PRJEB29604	ERR2884629	Susceptible	Susceptible	Susceptible	Susceptible	Susceptible	Susceptible	Susceptible	Susceptible	Susceptible	lineage4.1.2.1
G1302m	PRJEB38719	ERR4195700	Susceptible	Susceptible	Susceptible	Susceptible	Susceptible	Susceptible	Susceptible	Susceptible	Susceptible	lineage4.10
G1303	PRJEB29604	ERR2884630	Susceptible	Susceptible	Susceptible	Susceptible	Susceptible	Susceptible	Susceptible	Susceptible	Susceptible	lineage4.10
G1304	PRJEB38719	ERR4195247	Susceptible	Susceptible	Susceptible	Susceptible	Susceptible	Susceptible	Susceptible	Susceptible	Susceptible	lineage4.1.2
G1308	PRJEB29604	ERR2884631	Susceptible	Susceptible	Susceptible	Susceptible	Susceptible	Susceptible	Susceptible	Susceptible	Susceptible	lineage4.10
G1309	PRJEB38719	ERR4195291	Susceptible	Susceptible	Susceptible	Susceptible	Susceptible	Susceptible	Susceptible	Susceptible	Susceptible	lineage4.1.1.3
G1312	PRJEB38719	ERR4195255	Susceptible	Susceptible	Susceptible	Susceptible	Susceptible	Susceptible	Susceptible	Susceptible	Resistant	lineage4.3.2
G1315	PRJEB38719	ERR4195292	Susceptible	Susceptible	Susceptible	Susceptible	Susceptible	Susceptible	Susceptible	Susceptible	Susceptible	lineage4.1.2.1
G1316	PRJEB38719	ERR4195701	Susceptible	Susceptible	Susceptible	Susceptible	Susceptible	Susceptible	Susceptible	Susceptible	Susceptible	lineage4.1.2.1
G1320	PRJEB29604	ERR2884632	Susceptible	Susceptible	Susceptible	Susceptible	Susceptible	Susceptible	Susceptible	Susceptible	Susceptible	lineage4.6.1.1
G1321	PRJEB38719	ERR4195338	Susceptible	Susceptible	Susceptible	Susceptible	Susceptible	Susceptible	Susceptible	Susceptible	Susceptible	lineage4.3.4.1
G1322	PRJEB38719	ERR4195702	Susceptible	Susceptible	Susceptible	Susceptible	Susceptible	Susceptible	Susceptible	Susceptible	Resistant	lineage4.3.4.2
G1323	PRJEB38719	ERR4195253	Susceptible	Susceptible	Susceptible	Susceptible	Susceptible	Susceptible	Susceptible	Susceptible	Susceptible	lineage4.3.2
G1325	PRJEB38719	ERR4195703	Susceptible	Susceptible	Susceptible	Susceptible	Susceptible	Susceptible	Susceptible	Susceptible	Susceptible	lineage4.3.2
G1327	PRJEB38719	ERR4195704	Susceptible	Susceptible	Susceptible	Susceptible	Susceptible	Susceptible	Susceptible	Susceptible	Susceptible	lineage4.3.3
G1328	PRJEB38719	ERR4195705	Susceptible	Susceptible	Susceptible	Susceptible	Susceptible	Susceptible	Susceptible	Susceptible	Susceptible	lineage4.3.2
G1329	PRJEB38719	ERR4195706	Susceptible	Susceptible	Susceptible	Susceptible	Susceptible	Susceptible	Susceptible	Susceptible	Susceptible	lineage4.3.2
G1330	PRJEB29604	ERR2884633	Susceptible	Susceptible	Susceptible	Susceptible	Susceptible	Susceptible	Susceptible	Susceptible	Susceptible	lineage2.2.10
G1332	PRJEB38719	ERR4195707	Susceptible	Susceptible	Susceptible	Susceptible	Susceptible	Susceptible	Susceptible	Susceptible	Susceptible	lineage4.1.2.1
G1334	PRJEB38719	ERR4195411	Susceptible	Susceptible	Susceptible	Susceptible	Susceptible	Susceptible	Susceptible	Susceptible	Susceptible	lineage4.10
G1340	PRJEB38719	ERR4195449	Susceptible	Susceptible	Susceptible	Susceptible	Susceptible	Susceptible	Susceptible	Susceptible	Susceptible	lineage2.2.7
G1342	PRJEB29604	ERR2884634	Susceptible	Susceptible	Susceptible	Susceptible	Susceptible	Susceptible	Susceptible	Susceptible	Susceptible	lineage4.1.2.1
G1344	PRJEB38719	ERR4195708	Susceptible	Susceptible	Susceptible	Susceptible	Susceptible	Susceptible	Susceptible	Susceptible	Susceptible	lineage4.3.4.1
G1347	PRJEB38719	ERR4195709	Susceptible	Resistant	Susceptible	Susceptible	Susceptible	Susceptible	Susceptible	Susceptible	Susceptible	lineage4.1.2.1
G1349	PRJEB38719	ERR4195710	Susceptible	Susceptible	Susceptible	Susceptible	Susceptible	Susceptible	Susceptible	Susceptible	Susceptible	lineage4.1.1
G135	PRJEB38719	ERR4195711	Susceptible	Susceptible	Susceptible	Susceptible	Susceptible	Susceptible	Susceptible	Susceptible	Susceptible	lineage4.10
G1350	PRJEB29604	ERR2884635	Susceptible	Susceptible	Susceptible	Susceptible	Susceptible	Susceptible	Susceptible	Susceptible	Susceptible	lineage4.6.1.1
G1352	PRJEB38719	ERR4195395	Susceptible	Susceptible	Resistant	Susceptible	Susceptible	Susceptible	Susceptible	Resistant	Susceptible	lineageBovis
G1353m	PRJEB38719	ERR4195712	Susceptible	Susceptible	Susceptible	Susceptible	Susceptible	Susceptible	Susceptible	Susceptible	Susceptible	lineage4.3.2
G1354	PRJEB38719	ERR4195713	Susceptible	Susceptible	Susceptible	Susceptible	Susceptible	Susceptible	Susceptible	Susceptible	Susceptible	lineage4.1.2.1
G1355	PRJEB38719	ERR4195714	Susceptible	Susceptible	Susceptible	Susceptible	Susceptible	Susceptible	Susceptible	Susceptible	Susceptible	lineage4.3.2
G1356	PRJEB38719	ERR4195258	Susceptible	Susceptible	Susceptible	Susceptible	Susceptible	Susceptible	Susceptible	Susceptible	Susceptible	lineage4.1.2.1
G1357m	PRJEB38719	ERR4195715	Susceptible	Susceptible	Susceptible	Susceptible	Susceptible	Susceptible	Susceptible	Susceptible	Susceptible	lineage4.1.2.1
G1358	PRJEB38719	ERR4195716	Susceptible	Susceptible	Susceptible	Susceptible	Susceptible	Susceptible	Susceptible	Susceptible	Susceptible	lineage4.1.2.1
G1359	PRJEB38719	ERR4195717	Susceptible	Susceptible	Susceptible	Susceptible	Susceptible	Susceptible	Susceptible	Susceptible	Susceptible	lineage4.10
G1360	PRJEB38719	ERR4195427	Susceptible	Susceptible	Susceptible	Susceptible	Susceptible	Susceptible	Susceptible	Susceptible	Susceptible	lineage4.3.4.2
G1362	PRJEB38719	ERR4195318	Susceptible	Susceptible	Susceptible	Susceptible	Susceptible	Susceptible	Susceptible	Susceptible	Susceptible	lineage1.1.2
G1364	PRJEB38719	ERR4195718	Susceptible	Susceptible	Susceptible	Susceptible	Susceptible	Susceptible	Susceptible	Susceptible	Susceptible	lineage4.1.2.1
G1365	PRJEB38719	ERR4195719	Susceptible	Susceptible	Susceptible	Susceptible	Susceptible	Susceptible	Susceptible	Susceptible	Susceptible	lineage4.4.1.1
G1366	PRJEB38719	ERR4195720	Susceptible	Susceptible	Susceptible	Susceptible	Susceptible	Susceptible	Susceptible	Susceptible	Susceptible	lineage4.3.2
G1367	PRJEB38719	ERR4195721	Susceptible	Susceptible	Susceptible	Susceptible	Susceptible	Susceptible	Susceptible	Susceptible	Susceptible	lineage4.1.2.1
G137	PRJEB38719	ERR4195724	Susceptible	Susceptible	Susceptible	Susceptible	Susceptible	Susceptible	Susceptible	Susceptible	Susceptible	lineage4.3.2
G1374	PRJEB38719	ERR4195489	Susceptible	Susceptible	Susceptible	Susceptible	Susceptible	Susceptible	Susceptible	Susceptible	Susceptible	lineage3.1.2
G1375	PRJEB38719	ERR4195725	Susceptible	Susceptible	Susceptible	Susceptible	Susceptible	Susceptible	Susceptible	Susceptible	Susceptible	lineage4.3.4.2
G1376	PRJEB38719	ERR4195726	Susceptible	Susceptible	Susceptible	Susceptible	Susceptible	Susceptible	Susceptible	Susceptible	Susceptible	lineage4.3.3
G1378	PRJEB38719	ERR4195294	Susceptible	Susceptible	Susceptible	Susceptible	Susceptible	Susceptible	Susceptible	Susceptible	Susceptible	lineage4.10
G1379	PRJEB38719	ERR4195728	Susceptible	Susceptible	Susceptible	Susceptible	Susceptible	Susceptible	Susceptible	Susceptible	Susceptible	lineage4.3.3
G139	PRJEB38719	ERR4195729	Susceptible	Susceptible	Susceptible	Susceptible	Susceptible	Susceptible	Susceptible	Susceptible	Susceptible	lineage4.1.2.1
G1403	PRJEB38719	ERR4195295	Susceptible	Susceptible	Susceptible	Susceptible	Susceptible	Susceptible	Susceptible	Susceptible	Susceptible	lineage4.3.4.2
G1404	PRJEB38719	ERR4195730	Susceptible	Susceptible	Susceptible	Susceptible	Susceptible	Susceptible	Susceptible	Susceptible	Susceptible	lineage4.10
G1407	PRJEB38719	ERR4195731	Susceptible	Susceptible	Susceptible	Susceptible	Susceptible	Susceptible	Susceptible	Susceptible	Susceptible	lineage4.3.3
G1411	PRJEB29604	ERR2884636	Susceptible	Susceptible	Susceptible	Susceptible	Susceptible	Susceptible	Susceptible	Susceptible	Susceptible	lineage4.1.2.1
G142	PRJEB38719	ERR4195732	Susceptible	Susceptible	Susceptible	Susceptible	Susceptible	Susceptible	Susceptible	Susceptible	Susceptible	lineage4.3.3
G1420	PRJEB38719	ERR4195261	Susceptible	Susceptible	Susceptible	Susceptible	Susceptible	Susceptible	Susceptible	Susceptible	Susceptible	lineage4.3.4.2
G1421	PRJEB38719	ERR4195319	Susceptible	Susceptible	Susceptible	Susceptible	Susceptible	Susceptible	Susceptible	Susceptible	Susceptible	lineage4.1.2.1
G1422	PRJEB38719	ERR4195354	Susceptible	Susceptible	Susceptible	Susceptible	Susceptible	Susceptible	Susceptible	Susceptible	Susceptible	lineage4.1.2.1
G143	PRJEB38719	ERR4195734	Susceptible	Resistant	Susceptible	Susceptible	Susceptible	Resistant	Susceptible	Susceptible	Susceptible	lineage4.10
G1431	PRJEB38719	ERR4195490	Susceptible	Susceptible	Susceptible	Susceptible	Susceptible	Susceptible	Susceptible	Susceptible	Susceptible	lineage4.3.2
G1432	PRJEB29604	ERR2884637	Susceptible	Susceptible	Susceptible	Susceptible	Susceptible	Susceptible	Susceptible	Susceptible	Susceptible	lineage4.10
G1437	PRJEB38719	ERR4195308	Susceptible	Susceptible	Susceptible	Susceptible	Susceptible	Susceptible	Susceptible	Susceptible	Susceptible	lineage4.3.3
G1438	PRJEB38719	ERR4195735	Susceptible	Susceptible	Susceptible	Susceptible	Susceptible	Susceptible	Susceptible	Susceptible	Susceptible	lineage4.10
G1439	PRJEB38719	ERR4195236	Susceptible	Susceptible	Susceptible	Susceptible	Susceptible	Susceptible	Susceptible	Susceptible	Susceptible	lineage4.1.2.1
G144	PRJEB38719	ERR4195417	Susceptible	Susceptible	Susceptible	Susceptible	Susceptible	Susceptible	Susceptible	Susceptible	Susceptible	lineage4.1.2.1
G1440	PRJEB29604	ERR2884638	Susceptible	Susceptible	Susceptible	Susceptible	Susceptible	Susceptible	Susceptible	Susceptible	Susceptible	lineage4.1.2.1
G1446	PRJEB29604	ERR2884639	Susceptible	Susceptible	Susceptible	Susceptible	Susceptible	Susceptible	Susceptible	Susceptible	Susceptible	lineage4.3.2
G1447	PRJEB38719	ERR4195351	Susceptible	Susceptible	Susceptible	Susceptible	Susceptible	Susceptible	Susceptible	Susceptible	Susceptible	lineage4.3.4.2
G1449	PRJEB29604	ERR2884640	Susceptible	Susceptible	Susceptible	Susceptible	Susceptible	Susceptible	Susceptible	Susceptible	Susceptible	lineage4.10
G145	PRJEB29604	ERR2884641	Susceptible	Susceptible	Resistant	Susceptible	Susceptible	Susceptible	Susceptible	Susceptible	Susceptible	lineage4.10
G1452	PRJEB38719	ERR4195736	Susceptible	Susceptible	Susceptible	Susceptible	Susceptible	Susceptible	Susceptible	Susceptible	Susceptible	lineage4.3.2
G1458	PRJEB38719	ERR4195737	Susceptible	Susceptible	Susceptible	Susceptible	Susceptible	Susceptible	Susceptible	Susceptible	Susceptible	lineage4.10
G1459	PRJEB38719	ERR4195738	Susceptible	Susceptible	Susceptible	Susceptible	Susceptible	Susceptible	Susceptible	Susceptible	Susceptible	lineage4.10
G1461	PRJEB38719	ERR4195739	Susceptible	Susceptible	Susceptible	Susceptible	Susceptible	Susceptible	Susceptible	Susceptible	Susceptible	lineage4.10
G1464	PRJEB38719	ERR4195373	Susceptible	Susceptible	Susceptible	Resistant	Susceptible	Susceptible	Resistant	Susceptible	Susceptible	lineage2.2.10
G1465	PRJEB38719	ERR4195407	Susceptible	Susceptible	Susceptible	Susceptible	Susceptible	Susceptible	Susceptible	Susceptible	Susceptible	lineage4.3.2
G1467	PRJEB38719	ERR4195740	Susceptible	Susceptible	Susceptible	Susceptible	Susceptible	Susceptible	Susceptible	Susceptible	Susceptible	lineage4.10
G1468	PRJEB38719	ERR4195741	Susceptible	Susceptible	Susceptible	Susceptible	Susceptible	Susceptible	Susceptible	Susceptible	Susceptible	lineage2.2.6_RD150
G1469	PRJEB38719	ERR4195742	Susceptible	Susceptible	Susceptible	Susceptible	Susceptible	Susceptible	Susceptible	Susceptible	Susceptible	lineage4.3.2
G146m	PRJEB29604	ERR2884642	Susceptible	Susceptible	Susceptible	Susceptible	Susceptible	Susceptible	Susceptible	Susceptible	Susceptible	lineage4.3.3
G147	PRJEB29604	ERR2884643	Susceptible	Susceptible	Susceptible	Susceptible	Susceptible	Susceptible	Susceptible	Susceptible	Susceptible	lineage4.1.2.1
G1481	PRJEB38719	ERR4195387	Susceptible	Susceptible	Susceptible	Susceptible	Susceptible	Susceptible	Susceptible	Susceptible	Susceptible	lineage4.1.2.1
G1487	PRJEB38719	ERR4195414	Susceptible	Susceptible	Susceptible	Resistant	Susceptible	Susceptible	Susceptible	Susceptible	Susceptible	lineage4.10
G1489	PRJEB38719	ERR4195746	Susceptible	Susceptible	Susceptible	Susceptible	Susceptible	Susceptible	Susceptible	Susceptible	Susceptible	lineage4.10
G149	PRJEB38719	ERR4195747	Susceptible	Susceptible	Susceptible	Susceptible	Susceptible	Susceptible	Susceptible	Susceptible	Susceptible	lineage4.1.2.1
G1492	PRJEB38719	ERR4195491	Susceptible	Susceptible	Susceptible	Susceptible	Susceptible	Susceptible	Susceptible	Susceptible	Susceptible	lineage4.6.2.2
G1494	PRJEB29604	ERR2884644	Susceptible	Susceptible	Susceptible	Susceptible	Susceptible	Susceptible	Susceptible	Susceptible	Susceptible	lineage4
G1495	PRJEB29604	ERR2884645	Susceptible	Susceptible	Susceptible	Susceptible	Susceptible	Susceptible	Susceptible	Susceptible	Susceptible	lineage4
G1496	PRJEB38719	ERR4195748	Susceptible	Susceptible	Susceptible	Susceptible	Susceptible	Susceptible	Susceptible	Susceptible	Susceptible	lineage4.10
G1497	PRJEB38719	ERR4195428	Susceptible	Susceptible	Susceptible	Susceptible	Susceptible	Susceptible	Susceptible	Susceptible	Susceptible	lineage4.10
G1498	PRJEB38719	ERR4195749	Susceptible	Susceptible	Susceptible	Susceptible	Susceptible	Susceptible	Susceptible	Susceptible	Susceptible	lineage4.3.1
G1499	PRJEB38719	ERR4195750	Susceptible	Susceptible	Susceptible	Susceptible	Susceptible	Susceptible	Susceptible	Susceptible	Susceptible	lineage4.10
G1500FE27	PRJEB38719	ERR4195751	Susceptible	Susceptible	Susceptible	Susceptible	Susceptible	Susceptible	Susceptible	Susceptible	Susceptible	lineage4.5
G1501FE36	PRJEB38719	ERR4195752	Resistant	Resistant	Resistant	Resistant	Resistant	Resistant	Resistant	Resistant	Susceptible	lineage4.3.3
G1502FE05	PRJEB38719	ERR4195753	Resistant	Resistant	Susceptible	Susceptible	Resistant	Resistant	Susceptible	Susceptible	Susceptible	lineage2.2.10
G1505	PRJEB38719	ERR4195754	Susceptible	Susceptible	Susceptible	Susceptible	Susceptible	Susceptible	Susceptible	Susceptible	Susceptible	lineage4.1.2.1
G1506	PRJEB38719	ERR4195444	Susceptible	Susceptible	Susceptible	Susceptible	Susceptible	Susceptible	Susceptible	Susceptible	Susceptible	lineage4.1.2.1
G1507	PRJEB38719	ERR4195445	Susceptible	Susceptible	Susceptible	Susceptible	Susceptible	Susceptible	Susceptible	Susceptible	Susceptible	lineage4.2.1
G1509	PRJEB38719	ERR4195382	Susceptible	Susceptible	Susceptible	Susceptible	Susceptible	Susceptible	Susceptible	Susceptible	Susceptible	lineage4.3.4.2
G150m	PRJEB38719	ERR4195755	Susceptible	Susceptible	Susceptible	Susceptible	Susceptible	Susceptible	Susceptible	Susceptible	Susceptible	lineage4.3.2
G151	PRJEB38719	ERR4195492	Susceptible	Susceptible	Susceptible	Susceptible	Susceptible	Susceptible	Susceptible	Susceptible	Susceptible	lineage4.1.2.1
G1512	PRJEB38719	ERR4195493	Susceptible	Susceptible	Susceptible	Susceptible	Susceptible	Susceptible	Susceptible	Susceptible	Susceptible	lineage4.1.2.1
G1513	PRJEB38719	ERR4195756	Susceptible	Susceptible	Susceptible	Susceptible	Susceptible	Susceptible	Susceptible	Susceptible	Susceptible	lineage4.1.2.1
G1516	PRJEB38719	ERR4195278	Susceptible	Resistant	Susceptible	Susceptible	Susceptible	Susceptible	Susceptible	Susceptible	Susceptible	lineage4.1.2.1
G1518	PRJEB38719	ERR4195379	Susceptible	Susceptible	Susceptible	Susceptible	Susceptible	Susceptible	Susceptible	Susceptible	Susceptible	lineage4.10
G1519	PRJEB38719	ERR4195359	Susceptible	Susceptible	Susceptible	Susceptible	Susceptible	Susceptible	Susceptible	Susceptible	Susceptible	lineage4.3.2
G152	PRJEB38719	ERR4195364	Susceptible	Susceptible	Susceptible	Susceptible	Susceptible	Susceptible	Susceptible	Susceptible	Susceptible	lineage4.10
G1520	PRJEB38719	ERR4195334	Resistant	Resistant	Resistant	Susceptible	Resistant	Resistant	Susceptible	Resistant	Susceptible	lineage4.1.2.1
G1521	PRJEB38719	ERR4195758	Susceptible	Susceptible	Susceptible	Susceptible	Susceptible	Susceptible	Susceptible	Susceptible	Susceptible	lineage4.1.1.3
G1522	PRJEB38719	ERR4195759	Susceptible	Susceptible	Susceptible	Susceptible	Susceptible	Susceptible	Susceptible	Susceptible	Susceptible	lineage4.1.2.1
G1523	PRJEB38719	ERR4195760	Resistant	Susceptible	Susceptible	Susceptible	Resistant	Susceptible	Susceptible	Susceptible	Susceptible	lineage4.1.2.1
G1524	PRJEB38719	ERR4195761	Susceptible	Susceptible	Susceptible	Susceptible	Susceptible	Susceptible	Susceptible	Susceptible	Susceptible	lineage4.3.3
G1525	PRJEB38719	ERR4195392	Susceptible	Susceptible	Susceptible	Susceptible	Susceptible	Susceptible	Susceptible	Susceptible	Susceptible	lineage4.4.1.2
G1526	PRJEB38719	ERR4195380	Susceptible	Susceptible	Susceptible	Resistant	Susceptible	Susceptible	Susceptible	Susceptible	Susceptible	lineage3
G1528	PRJEB38719	ERR4195762	Susceptible	Susceptible	Susceptible	Susceptible	Susceptible	Susceptible	Susceptible	Susceptible	Susceptible	lineage4.1.2.1
G1530	PRJEB38719	ERR4195763	Susceptible	Susceptible	Susceptible	Susceptible	Susceptible	Susceptible	Susceptible	Susceptible	Susceptible	lineage4.10
G1532	PRJEB38719	ERR4195764	Susceptible	Susceptible	Susceptible	Susceptible	Susceptible	Susceptible	Susceptible	Susceptible	Susceptible	lineage4.1.1.1
G1533	PRJEB38719	ERR4195765	Susceptible	Susceptible	Susceptible	Susceptible	Susceptible	Susceptible	Susceptible	Susceptible	Susceptible	lineage4.1.2.1
G1536	PRJEB38719	ERR4195377	Susceptible	Susceptible	Susceptible	Susceptible	Susceptible	Susceptible	Susceptible	Susceptible	Resistant	lineage4.3.4.2
G1537	PRJEB38719	ERR4195766	Resistant	Susceptible	Susceptible	Susceptible	Resistant	Susceptible	Susceptible	Susceptible	Susceptible	lineage4.10
G1538	PRJEB38719	ERR4195269	Susceptible	Susceptible	Susceptible	Resistant	Susceptible	Susceptible	Susceptible	Susceptible	Susceptible	lineage4.1.2.1
G1539	PRJEB38719	ERR4195767	Susceptible	Susceptible	Susceptible	Susceptible	Susceptible	Susceptible	Susceptible	Susceptible	Susceptible	lineage4.1.2.1
G1542	PRJEB38719	ERR4195768	Susceptible	Susceptible	Susceptible	Susceptible	Susceptible	Susceptible	Susceptible	Susceptible	Susceptible	lineage4.3.2
G1543	PRJEB38719	ERR4195769	Susceptible	Susceptible	Susceptible	Susceptible	Susceptible	Susceptible	Susceptible	Susceptible	Susceptible	lineage4.3.4.2
G1544	PRJEB29604	ERR2884646	Susceptible	Susceptible	Susceptible	Susceptible	Susceptible	Susceptible	Susceptible	Susceptible	Susceptible	lineage4.10
G1545	PRJEB38719	ERR4195410	Susceptible	Susceptible	Susceptible	Susceptible	Susceptible	Susceptible	Susceptible	Susceptible	Susceptible	lineage4.1.2.1
G1546	PRJEB38719	ERR4195770	Susceptible	Susceptible	Susceptible	Susceptible	Susceptible	Susceptible	Susceptible	Susceptible	Susceptible	lineage4.1.2.1
G1557	PRJEB38719	ERR4195771	Susceptible	Susceptible	Susceptible	Susceptible	Susceptible	Susceptible	Susceptible	Susceptible	Susceptible	lineage4.10
G1562	PRJEB38719	ERR4195772	Susceptible	Susceptible	Susceptible	Susceptible	Susceptible	Susceptible	Susceptible	Susceptible	Susceptible	lineage4.1.2
G1563	PRJEB38719	ERR4195260	Susceptible	Susceptible	Susceptible	Susceptible	Susceptible	Susceptible	Susceptible	Susceptible	Susceptible	lineage4.1.2.1
G1564	PRJEB38719	ERR4195223	Susceptible	Susceptible	Susceptible	Susceptible	Susceptible	Susceptible	Susceptible	Susceptible	Susceptible	lineage4.3.2
G1567	PRJEB29604	ERR2884647	Susceptible	Susceptible	Susceptible	Susceptible	Susceptible	Susceptible	Susceptible	Susceptible	Susceptible	lineage4.1.2.1
G1568	PRJEB38719	ERR4195224	Susceptible	Susceptible	Susceptible	Susceptible	Susceptible	Susceptible	Susceptible	Susceptible	Susceptible	lineage4.3.2
G1570	PRJEB29604	ERR2884648	Susceptible	Susceptible	Susceptible	Susceptible	Susceptible	Susceptible	Susceptible	Susceptible	Susceptible	lineage4.10
G1571	PRJEB29604	ERR2884649	Susceptible	Susceptible	Susceptible	Susceptible	Susceptible	Susceptible	Susceptible	Susceptible	Susceptible	lineage4.10
G1573	PRJEB38719	ERR4195442	Resistant	Susceptible	Susceptible	Susceptible	Resistant	Susceptible	Susceptible	Susceptible	Susceptible	lineage4.1.1.3
G1576	PRJEB38719	ERR4195773	Resistant	Susceptible	Susceptible	Susceptible	Susceptible	Susceptible	Susceptible	Susceptible	Susceptible	lineage4.3.3
G1577	PRJEB29604	ERR2884650	Susceptible	Susceptible	Susceptible	Susceptible	Susceptible	Susceptible	Susceptible	Susceptible	Susceptible	lineage4.10
G1578	PRJEB29604	ERR2884651	Susceptible	Susceptible	Susceptible	Susceptible	Susceptible	Susceptible	Susceptible	Susceptible	Susceptible	lineage4.10
G1579	PRJEB38719	ERR4195393	Susceptible	Susceptible	Susceptible	Susceptible	Susceptible	Susceptible	Susceptible	Susceptible	Susceptible	lineage4.1.1.3
G1580	PRJEB38719	ERR4195774	Susceptible	Susceptible	Susceptible	Susceptible	Susceptible	Susceptible	Susceptible	Susceptible	Susceptible	lineage3
G1581	PRJEB38719	ERR4195775	Susceptible	Susceptible	Susceptible	Susceptible	Susceptible	Susceptible	Susceptible	Susceptible	Susceptible	lineage4.3.2
G1583	PRJEB38719	ERR4195777	Susceptible	Susceptible	Susceptible	Susceptible	Susceptible	Susceptible	Susceptible	Susceptible	Susceptible	lineage4.10
G1586	PRJEB38719	ERR4195374	Susceptible	Susceptible	Susceptible	Susceptible	Susceptible	Susceptible	Susceptible	Susceptible	Susceptible	lineage4.3.3
G1590	PRJEB22237	ERR2099780	Susceptible	Susceptible	Susceptible	Susceptible	Susceptible	Resistant	Susceptible	Susceptible	Susceptible	lineage4.1.2.1
G1603	PRJEB29604	ERR2884654	Susceptible	Susceptible	Susceptible	Susceptible	Susceptible	Susceptible	Susceptible	Susceptible	Susceptible	lineage4.10
G1604	PRJEB38719	ERR4195368	Susceptible	Susceptible	Susceptible	Susceptible	Susceptible	Susceptible	Susceptible	Susceptible	Susceptible	lineage4.10
G1607	PRJEB38719	ERR4195389	Susceptible	Susceptible	Susceptible	Susceptible	Susceptible	Susceptible	Susceptible	Susceptible	Susceptible	lineage4.1.2.1
G1609	PRJEB38719	ERR4195780	Susceptible	Susceptible	Susceptible	Susceptible	Susceptible	Susceptible	Susceptible	Susceptible	Susceptible	lineage4.1.2.1
G1611	PRJEB38719	ERR4195781	Susceptible	Susceptible	Susceptible	Susceptible	Susceptible	Susceptible	Susceptible	Susceptible	Susceptible	lineage4.1.2.1
G1612	PRJEB38719	ERR4195782	Susceptible	Susceptible	Susceptible	Susceptible	Susceptible	Susceptible	Susceptible	Susceptible	Susceptible	lineage4.1.2.1
G1613	PRJEB38719	ERR4195783	Susceptible	Susceptible	Susceptible	Susceptible	Susceptible	Susceptible	Susceptible	Susceptible	Susceptible	lineage4.3.2
G1614	PRJEB38719	ERR4195365	Susceptible	Susceptible	Susceptible	Susceptible	Susceptible	Susceptible	Susceptible	Susceptible	Susceptible	lineage4.10
G1615m	PRJEB38719	ERR4195784	Susceptible	Susceptible	Susceptible	Susceptible	Susceptible	Susceptible	Susceptible	Susceptible	Susceptible	lineage4.10
G1617	PRJEB38719	ERR4195317	Susceptible	Susceptible	Susceptible	Susceptible	Susceptible	Susceptible	Susceptible	Susceptible	Susceptible	lineage4.10
G1618	PRJEB38719	ERR4195388	Susceptible	Susceptible	Susceptible	Susceptible	Susceptible	Susceptible	Susceptible	Susceptible	Susceptible	lineage4.3.2
G1619	PRJEB38719	ERR4195397	Susceptible	Susceptible	Susceptible	Susceptible	Susceptible	Susceptible	Susceptible	Susceptible	Susceptible	lineage4.3.2
G1620	PRJEB38719	ERR4195400	Susceptible	Susceptible	Susceptible	Susceptible	Susceptible	Susceptible	Susceptible	Susceptible	Susceptible	lineage4.1.2
G1621	PRJEB29604	ERR2884656	Susceptible	Susceptible	Susceptible	Susceptible	Susceptible	Susceptible	Susceptible	Susceptible	Susceptible	lineage4
G1627	PRJEB38719	ERR4195439	Susceptible	Susceptible	Susceptible	Susceptible	Susceptible	Susceptible	Susceptible	Susceptible	Susceptible	lineage4.1.2.1
G1628	PRJEB38719	ERR4195378	Susceptible	Susceptible	Susceptible	Susceptible	Susceptible	Susceptible	Susceptible	Susceptible	Susceptible	lineage4.1.2
G1630	PRJEB29604	ERR2884657	Susceptible	Susceptible	Susceptible	Susceptible	Susceptible	Susceptible	Susceptible	Susceptible	Susceptible	lineage4.10
G1631	PRJEB38719	ERR4195440	Susceptible	Susceptible	Susceptible	Susceptible	Susceptible	Susceptible	Susceptible	Susceptible	Susceptible	lineage4.4.1.1
G1633	PRJEB38719	ERR4195441	Susceptible	Susceptible	Susceptible	Susceptible	Susceptible	Susceptible	Susceptible	Susceptible	Susceptible	lineage4.3.2
G1634	PRJEB38719	ERR4195785	Susceptible	Susceptible	Susceptible	Susceptible	Susceptible	Susceptible	Susceptible	Susceptible	Susceptible	lineage4.1.1.3
G1635	PRJEB38719	ERR4195256	Susceptible	Susceptible	Susceptible	Susceptible	Susceptible	Susceptible	Susceptible	Susceptible	Susceptible	lineage4.4.1.2
G1637	PRJEB38719	ERR4195424	Susceptible	Susceptible	Susceptible	Susceptible	Susceptible	Susceptible	Susceptible	Susceptible	Susceptible	lineage4.1.1
G1638	PRJEB38719	ERR4195786	Susceptible	Susceptible	Susceptible	Susceptible	Susceptible	Susceptible	Susceptible	Susceptible	Susceptible	lineage4.3.4.1
G164	PRJEB38719	ERR4195421	Susceptible	Susceptible	Susceptible	Susceptible	Susceptible	Susceptible	Susceptible	Susceptible	Susceptible	lineage4.10
G1646	PRJEB38719	ERR4195345	Susceptible	Susceptible	Susceptible	Susceptible	Susceptible	Susceptible	Susceptible	Susceptible	Susceptible	lineage4.1.2.1
G1648	PRJEB29604	ERR2884659	Susceptible	Susceptible	Susceptible	Susceptible	Susceptible	Susceptible	Susceptible	Susceptible	Susceptible	lineage4.3.4.2
G165	PRJEB38719	ERR4195366	Susceptible	Susceptible	Susceptible	Susceptible	Susceptible	Susceptible	Susceptible	Susceptible	Susceptible	lineage4.1.2.1
G1651	PRJEB38719	ERR4195494	Susceptible	Susceptible	Susceptible	Susceptible	Susceptible	Susceptible	Susceptible	Susceptible	Susceptible	lineage4.3.3
G1652	PRJEB38719	ERR4195788	Susceptible	Susceptible	Susceptible	Susceptible	Susceptible	Susceptible	Susceptible	Susceptible	Susceptible	lineage4.3.4.1
G1653	PRJEB29604	ERR2884660	Susceptible	Susceptible	Susceptible	Susceptible	Susceptible	Susceptible	Susceptible	Susceptible	Susceptible	lineage4.3.4.2
G1654	PRJEB38719	ERR4195789	Susceptible	Susceptible	Susceptible	Resistant	Susceptible	Susceptible	Susceptible	Susceptible	Susceptible	lineage4.10
G1657	PRJEB38719	ERR4195790	Susceptible	Susceptible	Susceptible	Susceptible	Susceptible	Susceptible	Susceptible	Susceptible	Susceptible	lineage4.1.2.1
G166	PRJEB38719	ERR4195791	Susceptible	Susceptible	Susceptible	Susceptible	Susceptible	Susceptible	Susceptible	Susceptible	Susceptible	lineage4.1.2.1
G1660	PRJEB38719	ERR4195495	Susceptible	Susceptible	Susceptible	Susceptible	Susceptible	Susceptible	Susceptible	Susceptible	Susceptible	lineage4.5
G1661	PRJEB38719	ERR4195792	Susceptible	Susceptible	Susceptible	Susceptible	Susceptible	Susceptible	Susceptible	Susceptible	Susceptible	lineage4.10
G1663	PRJEB38719	ERR4195362	Resistant	Susceptible	Susceptible	Susceptible	Resistant	Susceptible	Susceptible	Susceptible	Susceptible	lineage4.3.3
G1664	PRJEB38719	ERR4195793	Susceptible	Susceptible	Susceptible	Susceptible	Susceptible	Susceptible	Susceptible	Susceptible	Susceptible	lineage4.1.2.1
G1668	PRJEB38719	ERR4195794	Susceptible	Susceptible	Susceptible	Susceptible	Susceptible	Susceptible	Susceptible	Susceptible	Susceptible	lineage3
G1671	PRJEB38719	ERR4195795	Susceptible	Susceptible	Susceptible	Susceptible	Susceptible	Susceptible	Susceptible	Susceptible	Susceptible	lineage4.10
G1672	PRJEB38719	ERR4195796	Resistant	Resistant	Susceptible	Susceptible	Resistant	Susceptible	Susceptible	Susceptible	Susceptible	lineage4.1.2.1
G1673	PRJEB38719	ERR4195797	Susceptible	Susceptible	Susceptible	Susceptible	Susceptible	Susceptible	Susceptible	Susceptible	Susceptible	lineage3
G1675	PRJEB38719	ERR4195798	Susceptible	Susceptible	Susceptible	Susceptible	Susceptible	Susceptible	Susceptible	Susceptible	Susceptible	lineage4.1.1
G1678	PRJEB38719	ERR4195799	Susceptible	Susceptible	Susceptible	Susceptible	Susceptible	Susceptible	Susceptible	Susceptible	Susceptible	lineage4.1.2.1
G168	PRJEB38719	ERR4195800	Susceptible	Susceptible	Susceptible	Susceptible	Susceptible	Susceptible	Susceptible	Susceptible	Susceptible	lineage4.10
G1693	PRJEB38719	ERR4195805	Susceptible	Susceptible	Susceptible	Susceptible	Susceptible	Susceptible	Susceptible	Susceptible	Susceptible	lineage4.10
G1694	PRJEB38719	ERR4195363	Susceptible	Susceptible	Susceptible	Susceptible	Susceptible	Susceptible	Susceptible	Susceptible	Susceptible	lineage3
G1695	PRJEB38719	ERR4195806	Susceptible	Susceptible	Susceptible	Susceptible	Susceptible	Susceptible	Susceptible	Susceptible	Susceptible	lineage3
G1697	PRJEB38719	ERR4195807	Susceptible	Susceptible	Susceptible	Susceptible	Susceptible	Susceptible	Susceptible	Susceptible	Susceptible	lineage4.1.2
G1700	PRJEB38719	ERR4195808	Susceptible	Susceptible	Susceptible	Susceptible	Susceptible	Susceptible	Susceptible	Susceptible	Susceptible	lineage4.3.4.2
G1701	PRJEB29604	ERR2884662	Susceptible	Susceptible	Susceptible	Susceptible	Susceptible	Susceptible	Susceptible	Susceptible	Susceptible	lineage4.10
G1702	PRJEB38719	ERR4195809	Susceptible	Susceptible	Resistant	Susceptible	Susceptible	Susceptible	Susceptible	Susceptible	Susceptible	lineage4.3.2
G1703	PRJEB38719	ERR4195810	Susceptible	Susceptible	Susceptible	Susceptible	Susceptible	Susceptible	Susceptible	Susceptible	Susceptible	lineage4.1.2.1
G1704	PRJEB38719	ERR4195811	Resistant	Susceptible	Susceptible	Susceptible	Susceptible	Susceptible	Susceptible	Susceptible	Susceptible	lineage4.10
G1705	PRJEB38719	ERR4195390	Susceptible	Susceptible	Susceptible	Susceptible	Susceptible	Susceptible	Susceptible	Susceptible	Susceptible	lineage4.6.2.2
G1708	PRJEB38719	ERR4195813	Susceptible	Susceptible	Susceptible	Susceptible	Susceptible	Susceptible	Susceptible	Susceptible	Susceptible	lineage4.3.3
G171	PRJEB70424	ERR12312075	Susceptible	Susceptible	Susceptible	Susceptible	Susceptible	Susceptible	Susceptible	Susceptible	Susceptible	Possible_coinfection. 20% sublineage 4.1, 80% sublineaje 4.3											lineage4.3 | 4316114	78.1%	lineage4.3.2
G1711	PRJEB38719	ERR4195369	Susceptible	Susceptible	Susceptible	Susceptible	Susceptible	Susceptible	Susceptible	Susceptible	Susceptible	lineage4.1.2.1
G1713	PRJEB38719	ERR4195814	Susceptible	Susceptible	Susceptible	Susceptible	Susceptible	Susceptible	Susceptible	Susceptible	Susceptible	lineage4.1.2.1
G1716	PRJEB38719	ERR4195375	Susceptible	Susceptible	Susceptible	Susceptible	Susceptible	Susceptible	Susceptible	Susceptible	Susceptible	lineage4.1.2.1
G1717	PRJEB38719	ERR4195816	Susceptible	Susceptible	Susceptible	Susceptible	Susceptible	Susceptible	Susceptible	Susceptible	Susceptible	lineage4.1.2.1
G1718	PRJEB38719	ERR4195817	NA	NA	Susceptible	NA	Susceptible	Susceptible	Susceptible	Susceptible	Susceptible	lineage4.1.2
G1725	PRJEB38719	ERR4195436	Susceptible	Susceptible	Susceptible	Susceptible	Susceptible	Susceptible	Susceptible	Susceptible	Susceptible	lineage4.10
G1726	PRJEB38719	ERR4195819	Susceptible	Susceptible	Susceptible	Susceptible	Susceptible	Susceptible	Susceptible	Susceptible	Susceptible	lineage4.3.4.2
G1727	PRJEB38719	ERR4195820	Susceptible	Susceptible	Susceptible	Susceptible	Susceptible	Susceptible	Susceptible	Susceptible	Susceptible	lineage4.3.1
G1728	PRJEB38719	ERR4195821	Susceptible	Susceptible	Susceptible	Susceptible	Susceptible	Susceptible	Susceptible	Susceptible	Susceptible	lineage4.10
G1731	PRJEB38719	ERR4195822	Susceptible	Susceptible	Susceptible	Susceptible	Susceptible	Susceptible	Susceptible	Susceptible	Susceptible	lineage4.10
G1732	PRJEB29604	ERR2884663	Susceptible	Susceptible	Susceptible	Susceptible	Susceptible	Susceptible	Susceptible	Susceptible	Susceptible	lineage4.10
G1733	PRJEB38719	ERR4195823	Resistant	Resistant	Susceptible	Susceptible	Resistant	Resistant	Susceptible	Susceptible	Susceptible	lineage4.2.1
G1736	PRJEB38719	ERR4195824	Susceptible	Susceptible	Susceptible	Susceptible	Susceptible	Susceptible	Susceptible	Susceptible	Susceptible	lineage4.2.2
G1739	PRJEB38719	ERR4195451	Susceptible	Susceptible	Susceptible	Susceptible	Susceptible	Susceptible	Susceptible	Susceptible	Susceptible	lineage4.10
G1740	PRJEB38719	ERR4195825	Resistant	Susceptible	Susceptible	Susceptible	Resistant	Susceptible	Susceptible	Susceptible	Resistant	lineage4.3.2
G1741	PRJEB38719	ERR4195826	Susceptible	Susceptible	Susceptible	Susceptible	Susceptible	Susceptible	Susceptible	Susceptible	Susceptible	lineage4.10
G1742	PRJEB38719	ERR4195827	Susceptible	Susceptible	Susceptible	Susceptible	Susceptible	Susceptible	Susceptible	Susceptible	Susceptible	lineage4.3.2
G1743	PRJEB38719	ERR4195443	Susceptible	Susceptible	Susceptible	Susceptible	Susceptible	Susceptible	Susceptible	Susceptible	Susceptible	lineage4.10
G1745	PRJEB38719	ERR4195828	Susceptible	Susceptible	Susceptible	Susceptible	Susceptible	Susceptible	Susceptible	Susceptible	Susceptible	lineage4.10
G1747	PRJEB29604	ERR2884664	Susceptible	Susceptible	Susceptible	Susceptible	Susceptible	Susceptible	Susceptible	Susceptible	Susceptible	lineage4.3.3
G1750	PRJEB38719	ERR4195350	Susceptible	Susceptible	Susceptible	Susceptible	Susceptible	Susceptible	Susceptible	Susceptible	Susceptible	lineage4.3.2
G1751	PRJEB38719	ERR4195829	Susceptible	Susceptible	Susceptible	Susceptible	Susceptible	Susceptible	Susceptible	Susceptible	Susceptible	lineage4.3.3
G1752	PRJEB38719	ERR4195830	Susceptible	Susceptible	Susceptible	Susceptible	Susceptible	Susceptible	Susceptible	Susceptible	Susceptible	lineage4.1.2.1
G1754	PRJEB38719	ERR4195356	Susceptible	Susceptible	Susceptible	Susceptible	Susceptible	Susceptible	Susceptible	Susceptible	Susceptible	lineage4.1.2.1
G1757	PRJEB38719	ERR4195831	Susceptible	Susceptible	Susceptible	Susceptible	Susceptible	Susceptible	Susceptible	Susceptible	Susceptible	lineage4.2.1
G1758	PRJEB38719	ERR4195832	Susceptible	Susceptible	Susceptible	Susceptible	Susceptible	Susceptible	Susceptible	Susceptible	Susceptible	lineage4.3.3
G1759	PRJEB38719	ERR4195833	Susceptible	Susceptible	Susceptible	Susceptible	Susceptible	Susceptible	Susceptible	Susceptible	Resistant	lineage4.3.4.2
G1760	PRJEB38719	ERR4195331	Resistant	Susceptible	Susceptible	Susceptible	Resistant	Susceptible	Susceptible	Susceptible	Susceptible	lineage4.3.4.2
G1761	PRJEB29604	ERR2884665	Susceptible	Susceptible	Susceptible	Susceptible	Susceptible	Susceptible	Susceptible	Susceptible	Susceptible	lineage4.3.3
G1762	PRJEB38719	ERR4195834	Susceptible	Susceptible	Susceptible	Susceptible	Susceptible	Susceptible	Susceptible	Susceptible	Susceptible	lineage4.3.2
G1763	PRJEB38719	ERR4195835	Susceptible	Susceptible	Susceptible	Susceptible	Susceptible	Susceptible	Susceptible	Susceptible	Susceptible	lineage4.10
G1764	PRJEB38719	ERR4195434	Susceptible	Susceptible	Susceptible	Susceptible	Susceptible	Susceptible	Susceptible	Susceptible	Susceptible	lineage4.1.2.1
G1765	PRJEB38719	ERR4195836	Susceptible	Susceptible	Susceptible	Susceptible	Susceptible	Susceptible	Susceptible	Susceptible	Susceptible	lineage4.10
G1766	PRJEB38719	ERR4195837	Susceptible	Susceptible	Susceptible	Susceptible	Susceptible	Susceptible	Susceptible	Susceptible	Susceptible	lineage4.3.4.2
G1767	PRJEB38719	ERR4195838	Susceptible	Susceptible	Susceptible	Susceptible	Susceptible	Susceptible	Susceptible	Susceptible	Susceptible	lineage4.10
G1769	PRJEB38719	ERR4195840	Susceptible	Susceptible	Susceptible	Susceptible	Susceptible	Susceptible	Susceptible	Susceptible	Susceptible	lineage4.10
G1770	PRJEB38719	ERR4195435	Susceptible	Susceptible	Susceptible	Susceptible	Susceptible	Susceptible	Susceptible	Susceptible	Susceptible	lineage4.1.2.1
G1772	PRJEB38719	ERR4195437	Susceptible	Susceptible	Susceptible	Susceptible	Susceptible	Susceptible	Susceptible	Susceptible	Susceptible	lineage4.1.2.1
G1773	PRJEB38719	ERR4195333	Susceptible	Susceptible	Susceptible	Susceptible	Susceptible	Susceptible	Susceptible	Susceptible	Susceptible	lineage4.1.2.1
G1774	PRJEB38719	ERR4195438	Susceptible	Susceptible	Susceptible	Susceptible	Susceptible	Susceptible	Susceptible	Susceptible	Susceptible	lineage4.10
G1775	PRJEB29604	ERR2884666	Resistant	Susceptible	Susceptible	Susceptible	Resistant	Susceptible	Susceptible	Susceptible	Susceptible	lineage4.1.2.1
G1777m	PRJEB70424	ERR12312076	Resistant	Susceptible	Susceptible	Susceptible	Resistant	Susceptible	Susceptible	Susceptible	Susceptible	lineage4.1.2.1
G1778	PRJEB38719	ERR4195841	Susceptible	Susceptible	Susceptible	Susceptible	Susceptible	Susceptible	Susceptible	Susceptible	Susceptible	lineage4.1.2.1
G177m	PRJEB38719	ERR4195418	Susceptible	Susceptible	Susceptible	Susceptible	Susceptible	Susceptible	Susceptible	Susceptible	Susceptible	lineage6
G1780	PRJEB38719	ERR4195309	Susceptible	Susceptible	Susceptible	Susceptible	Susceptible	Susceptible	Susceptible	Susceptible	Susceptible	lineage4.1.2.1
G1782	PRJEB38719	ERR4195419	Susceptible	Susceptible	Susceptible	Susceptible	Susceptible	Susceptible	Susceptible	Susceptible	Susceptible	lineage4.3.2
G1783	PRJEB38719	ERR4195432	Susceptible	Susceptible	Susceptible	Susceptible	Susceptible	Susceptible	Susceptible	Susceptible	Susceptible	lineage4.1.2.1
G1784	PRJEB38719	ERR4195842	Susceptible	Susceptible	Susceptible	Susceptible	Susceptible	Susceptible	Susceptible	Susceptible	Susceptible	lineage4.10
G1785	PRJEB29604	ERR2884667	Susceptible	Susceptible	Susceptible	Susceptible	Susceptible	Susceptible	Susceptible	Susceptible	Susceptible	lineage4.3.4.2
G1787	PRJEB38719	ERR4195270	Susceptible	Susceptible	Susceptible	Susceptible	Susceptible	Susceptible	Susceptible	Susceptible	Susceptible	lineage4.10
G1788	PRJEB29604	ERR2884668	Susceptible	Susceptible	Susceptible	Susceptible	Susceptible	Susceptible	Susceptible	Susceptible	Susceptible	lineage4.1.2.1
G179	PRJEB38719	ERR4195843	Resistant	Susceptible	Susceptible	Susceptible	Resistant	Susceptible	Susceptible	Susceptible	Susceptible	lineage3
G1791	PRJEB38719	ERR4195496	Susceptible	Susceptible	Susceptible	Susceptible	Susceptible	Susceptible	Susceptible	Susceptible	Susceptible	lineage4.2.1
G1792	PRJEB29604	ERR2884669	Susceptible	Susceptible	Susceptible	Susceptible	Susceptible	Susceptible	Susceptible	Susceptible	Susceptible	lineage4.1.2.1
G1795	PRJEB38719	ERR4195383	Susceptible	Susceptible	Susceptible	Susceptible	Susceptible	Susceptible	Susceptible	Susceptible	Susceptible	lineage4.1.2.1
G1799	PRJEB38719	ERR4195497	Susceptible	Susceptible	Susceptible	Susceptible	Susceptible	Susceptible	Susceptible	Susceptible	Susceptible	lineage4.3.3
G1800	PRJEB38719	ERR4195305	Resistant	Susceptible	Resistant	Resistant	Resistant	Resistant	Resistant	Resistant	Resistant	lineage2.2.10
G1801	PRJEB38719	ERR4195844	Susceptible	Susceptible	Susceptible	Susceptible	Susceptible	Susceptible	Susceptible	Susceptible	Susceptible	lineage4.10
G1803	PRJEB38719	ERR4195845	Susceptible	Susceptible	Susceptible	Susceptible	Susceptible	Susceptible	Susceptible	Susceptible	Susceptible	lineage4.2.1
G1804	PRJEB70424	ERR12312077	Susceptible	Susceptible	Susceptible	Susceptible	Susceptible	Susceptible	Susceptible	Susceptible	Susceptible	Possible_coinfection. 35% sublineage 4.2, 65% sublineaje 4.10
G1805	PRJEB38719	ERR4195384	Susceptible	Susceptible	Susceptible	Susceptible	Susceptible	Susceptible	Susceptible	Susceptible	Susceptible	lineage4.3.3
G1807m	PRJEB38719	ERR4195394	Resistant	Susceptible	Susceptible	Susceptible	Resistant	Susceptible	Susceptible	Susceptible	Susceptible	lineage2.2.8_RD142
G180m	PRJEB38719	ERR4195846	Susceptible	Susceptible	Susceptible	Susceptible	Susceptible	Susceptible	Susceptible	Susceptible	Susceptible	lineage4.3.2
G1817	PRJEB38719	ERR4195498	Susceptible	Susceptible	Susceptible	Susceptible	Susceptible	Susceptible	Susceptible	Susceptible	Susceptible	lineage4.1.1.1
G1818	PRJEB38719	ERR4195847	Susceptible	Susceptible	Susceptible	Susceptible	Susceptible	Susceptible	Susceptible	Susceptible	Susceptible	lineage4.1.1
G1819	PRJEB38719	ERR4195848	Susceptible	Susceptible	Susceptible	Susceptible	Resistant	Susceptible	Susceptible	Susceptible	Susceptible	lineage4.3.2
G182	PRJEB38719	ERR4195849	Susceptible	Susceptible	Susceptible	Susceptible	Susceptible	Susceptible	Susceptible	Susceptible	Susceptible	lineage4.1.2.1
G1821	PRJEB38719	ERR4195499	Susceptible	Susceptible	Susceptible	Susceptible	Susceptible	Susceptible	Susceptible	Susceptible	Susceptible	lineage4.10
G1822	PRJEB38719	ERR4195391	Susceptible	Susceptible	Susceptible	Susceptible	Susceptible	Susceptible	Susceptible	Susceptible	Susceptible	lineage4.6.2.2
G1823	PRJEB29604	ERR2884670	Susceptible	Susceptible	Susceptible	Susceptible	Susceptible	Susceptible	Susceptible	Susceptible	Susceptible	lineage4.10
G1824	PRJEB38719	ERR4195850	Susceptible	Susceptible	Susceptible	Susceptible	Susceptible	Susceptible	Susceptible	Susceptible	Susceptible	lineage4.1.2.1
G1825	PRJEB38719	ERR4195851	Susceptible	Susceptible	Susceptible	Susceptible	Susceptible	Susceptible	Susceptible	Susceptible	Susceptible	lineage4.10
G1826	PRJEB38719	ERR4195852	Susceptible	Susceptible	Susceptible	Susceptible	Susceptible	Susceptible	Susceptible	Susceptible	Susceptible	lineage4.3.2
G1827	PRJEB38719	ERR4195853	Susceptible	Susceptible	Susceptible	Susceptible	Susceptible	Susceptible	Susceptible	Susceptible	Susceptible	lineage4.10
G1828m	PRJEB70424	ERR12312078	Susceptible	Susceptible	Susceptible	Susceptible	Susceptible	Susceptible	Susceptible	Susceptible	Susceptible	lineage4.1.2.1
G1829	PRJEB29604	ERR2884671	Susceptible	Susceptible	Susceptible	Susceptible	Susceptible	Susceptible	Susceptible	Susceptible	Susceptible	lineage4.1.2.1
G183	PRJEB38719	ERR4195854	Susceptible	Susceptible	Susceptible	Susceptible	Susceptible	Susceptible	Susceptible	Susceptible	Susceptible	lineage4.1.1
G1831	PRJEB38719	ERR4195500	Susceptible	Susceptible	Susceptible	Susceptible	Susceptible	Susceptible	Susceptible	Susceptible	Susceptible	lineage4.3.3
G1835	PRJEB38719	ERR4195855	Susceptible	Susceptible	Susceptible	Susceptible	Susceptible	Susceptible	Susceptible	Susceptible	Susceptible	lineage4.3.2
G1836	PRJEB38719	ERR4195401	Susceptible	Susceptible	Susceptible	Susceptible	Susceptible	Susceptible	Susceptible	Susceptible	Susceptible	lineage4.1.2.1
G1842	PRJEB29604	ERR2884673	Resistant	Susceptible	Susceptible	Susceptible	Resistant	Susceptible	Susceptible	Susceptible	Susceptible	lineage4.1.2.1
G1850	PRJEB38719	ERR4195360	Susceptible	Susceptible	Susceptible	Susceptible	Susceptible	Susceptible	Susceptible	Susceptible	Susceptible	lineage4.10
G1851	PRJEB38719	ERR4195859	Susceptible	Susceptible	Susceptible	Susceptible	Susceptible	Susceptible	Susceptible	Susceptible	Susceptible	lineage4.3.2
G186	PRJEB38719	ERR4195402	Susceptible	Susceptible	Susceptible	Susceptible	Susceptible	Susceptible	Susceptible	Susceptible	Susceptible	lineage4.3.2
G1870	PRJEB38719	ERR4195501	Susceptible	Susceptible	Susceptible	Susceptible	Susceptible	Susceptible	Susceptible	Susceptible	Susceptible	lineage4.10
G188	PRJEB38719	ERR4195860	Susceptible	Susceptible	Susceptible	Susceptible	Susceptible	Susceptible	Susceptible	Susceptible	Susceptible	lineage1.2.2
G1885	PRJEB38719	ERR4195502	Susceptible	Susceptible	Susceptible	Susceptible	Susceptible	Susceptible	Susceptible	Susceptible	Susceptible	lineage4.10
G19	PRJEB29604	ERR2884675	Susceptible	Susceptible	Susceptible	Susceptible	Susceptible	Susceptible	Susceptible	Susceptible	Susceptible	lineage4.1.2.1
G190	PRJEB38719	ERR4195861	Susceptible	Susceptible	Susceptible	Susceptible	Susceptible	Susceptible	Susceptible	Susceptible	Susceptible	lineage4.10
G1900	PRJEB38719	ERR4195503	Susceptible	Susceptible	Resistant	Susceptible	Susceptible	Susceptible	Susceptible	Susceptible	Susceptible	lineage4.3.4.1
G1906	PRJEB38719	ERR4195862	Susceptible	Susceptible	Susceptible	Susceptible	Susceptible	Susceptible	Susceptible	Susceptible	Susceptible	lineage4.1.1.3
G191	PRJEB38719	ERR4195863	Susceptible	Susceptible	Susceptible	Susceptible	Susceptible	Susceptible	Susceptible	Susceptible	Susceptible	lineage4.10
G1910	PRJEB38719	ERR4195504	Susceptible	Susceptible	Susceptible	Susceptible	Susceptible	Susceptible	Susceptible	Susceptible	Susceptible	lineage4.1.2.1
G1918	PRJEB38719	ERR4195279	Susceptible	Susceptible	Susceptible	Susceptible	Susceptible	Susceptible	Susceptible	Susceptible	Susceptible	lineage4.1.2.1
G192	PRJEB38719	ERR4195864	Susceptible	Susceptible	NA	Susceptible	Susceptible	Susceptible	Susceptible	Susceptible	Susceptible	lineage4.1.2.1
G1924	PRJEB38719	ERR4195413	Susceptible	Susceptible	Susceptible	Susceptible	Susceptible	Susceptible	Susceptible	Susceptible	Susceptible	lineage4.4.1.1
G1925	PRJEB38719	ERR4195865	Susceptible	Susceptible	Susceptible	Susceptible	Susceptible	Susceptible	Susceptible	Susceptible	Susceptible	lineage4.1.2.1
G1934	PRJEB38719	ERR4195412	Susceptible	Susceptible	Susceptible	Susceptible	Susceptible	Susceptible	Susceptible	Susceptible	Susceptible	lineage4.10
G1939	PRJEB29604	ERR2884676	Susceptible	Susceptible	Susceptible	Susceptible	Susceptible	Susceptible	Susceptible	Susceptible	Susceptible	lineage4.10
G1940	PRJEB38719	ERR4195866	Susceptible	Susceptible	Susceptible	Susceptible	Susceptible	Susceptible	Susceptible	Susceptible	Susceptible	lineage4.10
G1941	PRJEB38719	ERR4195867	Susceptible	Susceptible	Susceptible	Susceptible	Susceptible	Susceptible	Susceptible	Susceptible	Susceptible	lineage4.1.2.1
G1942	PRJEB38719	ERR4195868	Susceptible	Susceptible	Susceptible	Susceptible	Susceptible	Susceptible	Susceptible	Susceptible	Susceptible	lineage4.3.4.1
G1943	PRJEB38719	ERR4195869	Susceptible	Susceptible	Susceptible	Susceptible	Susceptible	Susceptible	Susceptible	Susceptible	Susceptible	lineage4.6.2.2
G1944	PRJEB38719	ERR4195870	Susceptible	Susceptible	Susceptible	Susceptible	Susceptible	Susceptible	Susceptible	Susceptible	Susceptible	lineage4.4.1.1
G1945	PRJEB38719	ERR4195871	Susceptible	Susceptible	Susceptible	Susceptible	Susceptible	Susceptible	Susceptible	Susceptible	Susceptible	lineage4.3.2
G1946	PRJEB38719	ERR4195872	Susceptible	Susceptible	Susceptible	Susceptible	Susceptible	Susceptible	Susceptible	Susceptible	Susceptible	lineage4.10
G1948	PRJEB38719	ERR4195336	Susceptible	Susceptible	Susceptible	Susceptible	Susceptible	Susceptible	Susceptible	Susceptible	Susceptible	lineage4.10
G195	PRJEB38719	ERR4195371	Susceptible	Susceptible	Susceptible	Susceptible	Susceptible	Susceptible	Susceptible	Susceptible	Susceptible	lineage3
G1957	PRJEB38719	ERR4195433	Susceptible	Susceptible	Susceptible	Susceptible	Susceptible	Susceptible	Susceptible	Susceptible	Susceptible	lineage4.3.3
G1958	PRJEB38719	ERR4195453	Susceptible	Susceptible	Susceptible	Susceptible	Susceptible	Susceptible	Susceptible	Susceptible	Susceptible	lineage4.10
G196	PRJEB38719	ERR4195454	Susceptible	Susceptible	Susceptible	Susceptible	Susceptible	Susceptible	Susceptible	Susceptible	Susceptible	lineage4.3.2
G1965	PRJEB29604	ERR2884677	Susceptible	Susceptible	Susceptible	Susceptible	Susceptible	Susceptible	Susceptible	Susceptible	Susceptible	lineage4.3.2
G1994	PRJEB38719	ERR4195874	Susceptible	Susceptible	Susceptible	Susceptible	Susceptible	Susceptible	Susceptible	Susceptible	Susceptible	lineage4.10
G200	PRJEB38719	ERR4195429	Susceptible	Susceptible	Susceptible	Susceptible	Susceptible	Susceptible	Susceptible	Susceptible	Susceptible	lineage4.4.1.1
G201	PRJEB29604	ERR2884678	Susceptible	Susceptible	Susceptible	Susceptible	Susceptible	Susceptible	Susceptible	Susceptible	Susceptible	lineage4.10
G202	PRJEB38719	ERR4195225	Susceptible	Susceptible	Susceptible	Susceptible	Susceptible	Susceptible	Susceptible	Susceptible	Susceptible	lineage4.3.2
G204	PRJEB38719	ERR4195508	Susceptible	Susceptible	Susceptible	Susceptible	Susceptible	Susceptible	Susceptible	Susceptible	Susceptible	lineage4.1.2.1
G2051	PRJEB38719	ERR4195509	Susceptible	Susceptible	Susceptible	Susceptible	Susceptible	Susceptible	Susceptible	Susceptible	Susceptible	lineage4.3.4.2
G2057	PRJEB38719	ERR4195510	Susceptible	Susceptible	Susceptible	Susceptible	Susceptible	Susceptible	Susceptible	Susceptible	Susceptible	lineage4.3.3
G2059	PRJEB29604	ERR2884679	Resistant	Susceptible	Susceptible	Susceptible	Resistant	Susceptible	Susceptible	Susceptible	Susceptible	lineage4.1.2.1
G2063	PRJEB38719	ERR4195875	Susceptible	Susceptible	Susceptible	Susceptible	Susceptible	Susceptible	Susceptible	Susceptible	Susceptible	lineage4.3.4.2
G2075	PRJEB38719	ERR4195876	Susceptible	Susceptible	Susceptible	Susceptible	Susceptible	Susceptible	Susceptible	Susceptible	Susceptible	lineage4.3.4.2
G208	PRJEB38719	ERR4195877	Susceptible	Susceptible	Susceptible	Susceptible	Susceptible	Susceptible	Susceptible	Susceptible	Susceptible	lineage4.10
G209	PRJEB38719	ERR4195511	Susceptible	Susceptible	Susceptible	Susceptible	Susceptible	Susceptible	Susceptible	Susceptible	Susceptible	lineage4.3.2
G211	PRJEB38719	ERR4195512	Susceptible	Susceptible	Susceptible	Susceptible	Susceptible	Susceptible	Susceptible	Susceptible	Susceptible	lineage4.3.4.1
G212	PRJEB38719	ERR4195513	Susceptible	Susceptible	Susceptible	Susceptible	Susceptible	Susceptible	Susceptible	Susceptible	Susceptible	lineage4.10
G2128	PRJEB38719	ERR4195514	Susceptible	Susceptible	Susceptible	Susceptible	Susceptible	Susceptible	Susceptible	Susceptible	Susceptible	lineage4.6.2.2
G213	PRJEB38719	ERR4195275	Susceptible	Susceptible	Susceptible	Susceptible	Susceptible	Susceptible	Susceptible	Susceptible	Susceptible	lineage4.10
G214	PRJEB38719	ERR4195515	Susceptible	Susceptible	Susceptible	Susceptible	Susceptible	Susceptible	Susceptible	Susceptible	Susceptible	lineage4.10
G216	PRJEB38719	ERR4195246	Susceptible	Susceptible	Susceptible	Susceptible	Susceptible	Susceptible	Susceptible	Susceptible	Susceptible	lineage4.1.2.1
G217	PRJEB38719	ERR4195299	Susceptible	Susceptible	Susceptible	Susceptible	Susceptible	Susceptible	Susceptible	Susceptible	Susceptible	lineage4.1.2.1
G22	PRJEB38719	ERR4195516	Susceptible	Susceptible	Susceptible	Susceptible	Susceptible	Susceptible	Susceptible	Susceptible	Susceptible	lineage4.1.2.1
G222	PRJEB38719	ERR4195458	Susceptible	Susceptible	Resistant	Susceptible	Susceptible	Susceptible	Susceptible	Susceptible	Susceptible	lineage4.1.2.1
G224	PRJEB38719	ERR4195517	Susceptible	Susceptible	Susceptible	Susceptible	Susceptible	Susceptible	Susceptible	Susceptible	Susceptible	lineage4.1.2.1
G226	PRJEB38719	ERR4195518	Susceptible	Susceptible	Susceptible	Susceptible	Susceptible	Susceptible	Susceptible	Susceptible	Susceptible	lineage4.3.3
G227	PRJEB38719	ERR4195519	Susceptible	Susceptible	Susceptible	Susceptible	Susceptible	Susceptible	Susceptible	Susceptible	Susceptible	lineage4.1.1.3
G228	PRJEB38719	ERR4195520	Susceptible	Susceptible	Susceptible	Susceptible	Susceptible	Susceptible	Susceptible	Susceptible	Susceptible	lineage4.1.2.1
G229	PRJEB38719	ERR4195297	Susceptible	Susceptible	Susceptible	Susceptible	Susceptible	Susceptible	Susceptible	Susceptible	Susceptible	lineage4.4.1.1
G233	PRJEB38719	ERR4195521	Susceptible	Susceptible	Susceptible	Susceptible	Susceptible	Susceptible	Susceptible	Susceptible	Susceptible	lineage4.3.4.2
G237	PRJEB38719	ERR4195251	Susceptible	Susceptible	Susceptible	Susceptible	Susceptible	Susceptible	Susceptible	Susceptible	Susceptible	lineage4.1.2.1
G24	PRJEB38719	ERR4195522	Susceptible	Susceptible	Susceptible	Susceptible	Susceptible	Susceptible	Susceptible	Susceptible	Susceptible	lineage4.4.1.1
G242	PRJEB38719	ERR4195248	Susceptible	Susceptible	Susceptible	Susceptible	Susceptible	Susceptible	Susceptible	Susceptible	Susceptible	lineage4.3.2
G243	PRJEB38719	ERR4195341	Susceptible	Susceptible	Susceptible	Susceptible	Susceptible	Susceptible	Susceptible	Susceptible	Susceptible	lineage4.10
G245m	PRJEB38719	ERR4195523	Susceptible	Susceptible	Susceptible	Susceptible	Susceptible	Susceptible	Susceptible	Susceptible	Susceptible	lineage4.3.2
G246	PRJEB38719	ERR4195524	Susceptible	Susceptible	Susceptible	Susceptible	Susceptible	Susceptible	Susceptible	Susceptible	Susceptible	lineage4.10
G247	PRJEB38719	ERR4195525	Susceptible	Susceptible	Susceptible	Susceptible	Susceptible	Susceptible	Susceptible	Susceptible	Susceptible	lineage4.1.2.1
G249	PRJEB22237	ERR2099784	Resistant	Susceptible	Susceptible	Susceptible	Susceptible	Resistant	Susceptible	Susceptible	Susceptible	lineage4.1.2.1
G25	PRJEB38719	ERR4195311	Susceptible	Susceptible	Susceptible	Susceptible	Susceptible	Susceptible	Susceptible	Susceptible	Susceptible	lineage4.3.2
G250	PRJEB38719	ERR4195306	Susceptible	Susceptible	Susceptible	Susceptible	Susceptible	Susceptible	Susceptible	Susceptible	Susceptible	lineage4.3.3
G251	PRJEB38719	ERR4195262	Susceptible	Susceptible	Susceptible	Susceptible	Susceptible	Susceptible	Susceptible	Susceptible	Susceptible	lineage4.1.2.1
G253	PRJEB38719	ERR4195307	Susceptible	Susceptible	Susceptible	Susceptible	Susceptible	Susceptible	Susceptible	Susceptible	Susceptible	lineage4.4.2
G255	PRJEB38719	ERR4195526	Susceptible	Susceptible	Susceptible	Susceptible	Susceptible	Susceptible	Susceptible	Susceptible	Susceptible	lineage4.1.2.1
G257	PRJEB38719	ERR4195527	Susceptible	Susceptible	Susceptible	Susceptible	Susceptible	Susceptible	Susceptible	Susceptible	Susceptible	lineage4.1.1
G258	PRJEB29604	ERR2884682	Susceptible	Susceptible	Susceptible	Susceptible	Susceptible	Susceptible	Susceptible	Susceptible	Susceptible	lineage4.10
G259	PRJEB38719	ERR4195528	Susceptible	Susceptible	Susceptible	Susceptible	Susceptible	Susceptible	Susceptible	Susceptible	Susceptible	lineage4.10
G26	PRJEB38719	ERR4195529	Susceptible	Susceptible	Susceptible	Susceptible	Susceptible	Susceptible	Susceptible	Susceptible	Susceptible	lineage4.3.2
G260	PRJEB29604	ERR2884683	Susceptible	Susceptible	Susceptible	Susceptible	Susceptible	Susceptible	Susceptible	Susceptible	Susceptible	lineage4.6.1.1
G261	PRJEB38719	ERR4195459	Susceptible	Susceptible	Susceptible	Susceptible	Susceptible	Susceptible	Susceptible	Susceptible	Susceptible	lineage4.4.1.1
G262	PRJEB38719	ERR4195530	Susceptible	Susceptible	Susceptible	Susceptible	Susceptible	Susceptible	Susceptible	Susceptible	Susceptible	lineage4.3.2
G266	PRJEB38719	ERR4195231	Susceptible	Susceptible	Susceptible	Susceptible	Susceptible	Susceptible	Susceptible	Susceptible	Susceptible	lineage4.3.2
G268	PRJEB38719	ERR4195531	Susceptible	Susceptible	Susceptible	Susceptible	Susceptible	Susceptible	Susceptible	Susceptible	Susceptible	lineage4.4.1.1
G271	PRJEB29604	ERR2884684	Resistant	Susceptible	Susceptible	Susceptible	Resistant	Susceptible	Susceptible	Susceptible	Susceptible	lineage4.1.2.1
G278m	PRJEB38719	ERR4195226	Susceptible	Susceptible	Susceptible	Susceptible	Susceptible	Susceptible	Susceptible	Susceptible	Susceptible	lineage4.10
G280	PRJEB38719	ERR4195532	Susceptible	Susceptible	Susceptible	Susceptible	Susceptible	Susceptible	Susceptible	Susceptible	Susceptible	lineage4.10
G287	PRJEB38719	ERR4195533	Susceptible	Susceptible	Susceptible	Resistant	Susceptible	Susceptible	Susceptible	Susceptible	Susceptible	lineage4.1.2.1
G290m	PRJEB38719	ERR4195352	Susceptible	Susceptible	Susceptible	Susceptible	Susceptible	Susceptible	Susceptible	Susceptible	Susceptible	lineage4.3.3
G298m	PRJEB38719	ERR4195534	Susceptible	Susceptible	Susceptible	Susceptible	Susceptible	Susceptible	Susceptible	Susceptible	Susceptible	lineage4.1.2.1
G302m	PRJEB38719	ERR4195535	Susceptible	Susceptible	Susceptible	Susceptible	Susceptible	Susceptible	Susceptible	Susceptible	Susceptible	lineage4.1.2.1
G307m	PRJEB38719	ERR4195324	Susceptible	Susceptible	Susceptible	Susceptible	Susceptible	Susceptible	Susceptible	Susceptible	Susceptible	lineage4.10
G308m	PRJEB38719	ERR4195348	Susceptible	Susceptible	Susceptible	Susceptible	Susceptible	Susceptible	Susceptible	Susceptible	Susceptible	lineage4.10
G313m	PRJEB38719	ERR4195349	Susceptible	Susceptible	Susceptible	Susceptible	Susceptible	Susceptible	Susceptible	Susceptible	Susceptible	lineage4.10
G314m	PRJEB38719	ERR4195536	Susceptible	Susceptible	Susceptible	Susceptible	Susceptible	Susceptible	Susceptible	Susceptible	Susceptible	lineage4.10
G317m	PRJEB38719	ERR4195335	Susceptible	Susceptible	Susceptible	Susceptible	Susceptible	Susceptible	Susceptible	Susceptible	Susceptible	lineage4.1.2.1
G320m	PRJEB38719	ERR4195310	Susceptible	Susceptible	Susceptible	Susceptible	Susceptible	Susceptible	Susceptible	Susceptible	Susceptible	lineage4.1.2.1
G321m	PRJEB38719	ERR4195537	Susceptible	Susceptible	Susceptible	Susceptible	Susceptible	Susceptible	Susceptible	Susceptible	Resistant	lineage4.1.2.1
G322m	PRJEB38719	ERR4195538	Susceptible	Susceptible	Susceptible	Susceptible	Susceptible	Susceptible	Susceptible	Susceptible	Susceptible	lineage4.3.3
G323m	PRJEB38719	ERR4195367	Susceptible	Susceptible	Susceptible	Susceptible	Susceptible	Susceptible	Susceptible	Susceptible	Susceptible	lineage4.1.2.1
G334	PRJEB38719	ERR4195539	Susceptible	Susceptible	Susceptible	Susceptible	Susceptible	Susceptible	Susceptible	Susceptible	Susceptible	lineage4.10
G337	PRJEB38719	ERR4195370	Susceptible	Susceptible	Susceptible	Susceptible	Susceptible	Susceptible	Susceptible	Susceptible	Susceptible	lineage4.3
G338m	PRJEB38719	ERR4195540	Susceptible	Susceptible	Susceptible	Susceptible	Susceptible	Susceptible	Susceptible	Susceptible	Susceptible	lineage4.1.2.1
G348m	PRJEB38719	ERR4195541	Susceptible	Susceptible	Susceptible	Susceptible	Susceptible	Susceptible	Susceptible	Susceptible	Susceptible	lineage4.3.2
G350m	PRJEB38719	ERR4195542	Susceptible	Susceptible	Susceptible	Susceptible	Susceptible	Susceptible	Susceptible	Susceptible	Susceptible	lineage4.3.2
G351	PRJEB38719	ERR4195543	Susceptible	Susceptible	Susceptible	Susceptible	Susceptible	Susceptible	Susceptible	Susceptible	Susceptible	lineage4.3.3
G356m	PRJEB38719	ERR4195544	Susceptible	Susceptible	Resistant	Susceptible	Susceptible	Susceptible	Susceptible	Susceptible	Susceptible	lineage4.1.2.1
G357m	PRJEB38719	ERR4195263	Resistant	Susceptible	Susceptible	Susceptible	Susceptible	Susceptible	Susceptible	Susceptible	Susceptible	lineage4.10
G358m	PRJEB38719	ERR4195545	Susceptible	Susceptible	Susceptible	Susceptible	Susceptible	Susceptible	Susceptible	Susceptible	Susceptible	lineage4.1.2.1
G368m	PRJEB29604	ERR2884685	Susceptible	Susceptible	Susceptible	Susceptible	Susceptible	Susceptible	Susceptible	Susceptible	Susceptible	lineage4.1.2.1
G377	PRJEB38719	ERR4195546	Susceptible	Susceptible	Susceptible	Susceptible	Susceptible	Susceptible	Susceptible	Susceptible	Susceptible	lineage4.1.2.1
G394m	PRJEB38719	ERR4195227	Susceptible	Susceptible	Susceptible	Susceptible	Susceptible	Susceptible	Susceptible	Susceptible	Susceptible	lineage3
G395m	PRJEB38719	ERR4195547	Susceptible	Susceptible	Susceptible	Susceptible	Susceptible	Susceptible	Susceptible	Susceptible	Susceptible	lineage4.3.4.2
G398m	PRJEB38719	ERR4195321	Susceptible	Susceptible	Susceptible	Susceptible	Susceptible	Susceptible	Susceptible	Susceptible	Susceptible	lineage4.1.2.1
G401m	PRJEB29604	ERR2884686	Susceptible	Susceptible	Susceptible	Susceptible	Susceptible	Susceptible	Susceptible	Susceptible	Susceptible	lineage4.1.2.1
G402m	PRJEB38719	ERR4195548	Susceptible	Susceptible	Susceptible	Susceptible	Susceptible	Susceptible	Susceptible	Susceptible	Susceptible	lineage4.3.4.2
G403m	PRJEB38719	ERR4195549	Resistant	Susceptible	Susceptible	Susceptible	Resistant	Susceptible	Susceptible	Susceptible	Susceptible	lineage4.1.2.1
G405m	PRJEB29604	ERR2884687	Susceptible	Susceptible	Susceptible	Susceptible	Susceptible	Susceptible	Susceptible	Susceptible	Susceptible	lineage4.3.2
G406m	PRJEB38719	ERR4195550	Susceptible	Susceptible	NA	NA	Susceptible	Susceptible	Susceptible	Susceptible	Susceptible	lineage4.3.3
G407m	PRJEB38719	ERR4195551	Susceptible	Susceptible	Susceptible	Susceptible	Susceptible	Susceptible	Susceptible	Susceptible	Susceptible	lineage4.3.2
G408m	PRJEB38719	ERR4195552	Susceptible	Susceptible	Susceptible	Susceptible	Susceptible	Susceptible	Susceptible	Susceptible	Susceptible	lineage4.3.2
G409	PRJEB38719	ERR4195553	Susceptible	Susceptible	Susceptible	Susceptible	Susceptible	Susceptible	Susceptible	Susceptible	Susceptible	lineage4.1.2.1
G410m	PRJEB38719	ERR4195554	Susceptible	Susceptible	Susceptible	Susceptible	Susceptible	Susceptible	Susceptible	Susceptible	Susceptible	lineage4.1.2.1
G419m	PRJEB38719	ERR4195555	Susceptible	Susceptible	Susceptible	Susceptible	Susceptible	Susceptible	Susceptible	Susceptible	Susceptible	lineage4.3.3
G428m	PRJEB38719	ERR4195556	Susceptible	Resistant	Susceptible	Susceptible	Susceptible	Susceptible	Susceptible	Susceptible	Susceptible	lineage4.3.2
G435m	PRJEB38719	ERR4195229	Susceptible	Susceptible	Susceptible	Susceptible	Susceptible	Susceptible	Susceptible	Susceptible	Susceptible	lineage4.3.2
G439m	PRJEB38719	ERR4195230	Susceptible	Susceptible	Susceptible	Susceptible	Susceptible	Susceptible	Susceptible	Susceptible	Susceptible	lineage4.3.4.1
G440	PRJEB38719	ERR4195420	Susceptible	Susceptible	Susceptible	Susceptible	Susceptible	Susceptible	Susceptible	Susceptible	Susceptible	lineage4.2.1
G441m	PRJEB38719	ERR4195558	Susceptible	Susceptible	Susceptible	Susceptible	Susceptible	Susceptible	Susceptible	Susceptible	Susceptible	lineage4.1.2.1
G442m	PRJEB38719	ERR4195559	Susceptible	Susceptible	Susceptible	Susceptible	Susceptible	Susceptible	Susceptible	Susceptible	Susceptible	lineage4.1.2.1
G444	PRJEB38719	ERR4195560	Susceptible	Susceptible	Susceptible	Susceptible	Susceptible	Susceptible	Susceptible	Susceptible	Susceptible	lineage4.3.2
G446	PRJEB29604	ERR2884688	Susceptible	Susceptible	Susceptible	Susceptible	Susceptible	Susceptible	Susceptible	Susceptible	Susceptible	lineage4.1.2.1
G450m	PRJEB38719	ERR4195561	Susceptible	Susceptible	Susceptible	Susceptible	Susceptible	Susceptible	Susceptible	Susceptible	Susceptible	lineage4.3.4.2
G453m	PRJEB38719	ERR4195562	Susceptible	Susceptible	Susceptible	Susceptible	Susceptible	Susceptible	Susceptible	Susceptible	Susceptible	lineage4.10
G459m	PRJEB38719	ERR4195422	Susceptible	Susceptible	Susceptible	Susceptible	Susceptible	Susceptible	Susceptible	Susceptible	Susceptible	lineage4.10
G460	PRJEB38719	ERR4195234	Susceptible	Susceptible	Susceptible	Susceptible	Susceptible	Susceptible	Susceptible	Susceptible	Susceptible	lineage4.10
G463m	PRJEB38719	ERR4195423	Susceptible	Susceptible	Susceptible	Susceptible	Susceptible	Susceptible	Susceptible	Susceptible	Susceptible	lineage4.10
G465	PRJEB29604	ERR2884689	Susceptible	Susceptible	Susceptible	Susceptible	Susceptible	Susceptible	Susceptible	Susceptible	Susceptible	lineage4.3.4.2
G467m	PRJEB38719	ERR4195564	Susceptible	Susceptible	Susceptible	Susceptible	Susceptible	Susceptible	Susceptible	Susceptible	Susceptible	lineage4.3.2
G468m	PRJEB38719	ERR4195342	Susceptible	Susceptible	Susceptible	Susceptible	Susceptible	Susceptible	Susceptible	Susceptible	Susceptible	lineage4.3.2
G469m	PRJEB38719	ERR4195565	Susceptible	Susceptible	Susceptible	Susceptible	Susceptible	Susceptible	Susceptible	Susceptible	Susceptible	lineage4.3.1
G470m	PRJEB38719	ERR4195566	Susceptible	Susceptible	Susceptible	Susceptible	Susceptible	Susceptible	Susceptible	Susceptible	Susceptible	lineage4.1.2.1
G471m	PRJEB38719	ERR4195264	Resistant	Susceptible	Susceptible	Susceptible	Resistant	Susceptible	Susceptible	Susceptible	Susceptible	lineage4.1.2.1
G474m	PRJEB38719	ERR4195567	Susceptible	Susceptible	Susceptible	Susceptible	Susceptible	Susceptible	Susceptible	Susceptible	Susceptible	lineage4.3.3
G478m	PRJEB38719	ERR4195281	Susceptible	Susceptible	Susceptible	Susceptible	Susceptible	Susceptible	Susceptible	Susceptible	Susceptible	lineage4.10
G482m	PRJEB38719	ERR4195568	Susceptible	Susceptible	Susceptible	Susceptible	Susceptible	Susceptible	Susceptible	Susceptible	Susceptible	lineage4.4.1.1
G486	PRJEB38719	ERR4195569	Resistant	Resistant	Resistant	Susceptible	Resistant	Resistant	Resistant	Resistant	Resistant	lineage4.10
G497m	PRJEB29604	ERR2884690	Susceptible	Susceptible	Susceptible	Susceptible	Susceptible	Susceptible	Susceptible	Susceptible	Susceptible	lineage4.3.4.2
G498m	PRJEB38719	ERR4195570	Susceptible	Susceptible	Susceptible	Susceptible	Susceptible	Susceptible	Susceptible	Susceptible	Susceptible	lineage4.1.2.1
G499m	PRJEB38719	ERR4195571	Susceptible	Susceptible	Susceptible	Susceptible	Susceptible	Susceptible	Susceptible	Susceptible	Susceptible	lineage4.1.2.1
G500m	PRJEB29604	ERR2884691	Susceptible	Susceptible	Susceptible	Susceptible	Susceptible	Susceptible	Susceptible	Susceptible	Susceptible	lineage4.3.4.2
G501m	PRJEB38719	ERR4195572	Susceptible	Susceptible	Susceptible	Susceptible	Susceptible	Susceptible	Susceptible	Susceptible	Susceptible	lineage4.10
G503m	PRJEB38719	ERR4195573	Susceptible	Susceptible	Susceptible	Susceptible	Susceptible	Susceptible	Susceptible	Susceptible	Susceptible	lineage4.1.2.1
G508m	PRJEB38719	ERR4195574	Susceptible	Susceptible	Susceptible	Susceptible	Susceptible	Susceptible	Susceptible	Susceptible	Susceptible	lineage4.1.2.1
G511m	PRJEB38719	ERR4195300	Susceptible	Susceptible	Susceptible	Susceptible	Susceptible	Susceptible	Susceptible	Susceptible	Susceptible	lineage3
G512m	PRJEB38719	ERR4195575	Resistant	Susceptible	Susceptible	Susceptible	Susceptible	Susceptible	Susceptible	Susceptible	Susceptible	lineage4.3.4.2
G513m	PRJEB38719	ERR4195576	Susceptible	Susceptible	Resistant	Susceptible	Susceptible	Susceptible	Susceptible	Resistant	Susceptible	lineageBovis
G525m	PRJEB38719	ERR4195577	Susceptible	Susceptible	Susceptible	Susceptible	Susceptible	Susceptible	Susceptible	Susceptible	Susceptible	lineage4.10
G536m	PRJEB29604	ERR2884692	Susceptible	Susceptible	Susceptible	Susceptible	Susceptible	Susceptible	Susceptible	Susceptible	Susceptible	lineage4.10
G538m	PRJEB29604	ERR2884693	Susceptible	Susceptible	Susceptible	Susceptible	Susceptible	Susceptible	Susceptible	Susceptible	Susceptible	lineage4.3.4.2
G545m	PRJEB29604	ERR2884694	Susceptible	Susceptible	Susceptible	Susceptible	Susceptible	Susceptible	Susceptible	Susceptible	Susceptible	lineage4.10
G548	PRJEB38719	ERR4195578	Susceptible	Susceptible	Susceptible	Susceptible	Susceptible	Susceptible	Susceptible	Susceptible	Susceptible	lineage4.10
G549m	PRJEB38719	ERR4195579	Susceptible	Susceptible	Susceptible	Susceptible	Susceptible	Susceptible	Susceptible	Susceptible	Susceptible	lineage4.3.3
G551m	PRJEB38719	ERR4195580	Susceptible	Susceptible	Susceptible	Susceptible	Susceptible	Susceptible	Susceptible	Susceptible	Susceptible	lineage4.2.2
G552m	PRJEB29604	ERR2884695	Susceptible	Susceptible	Susceptible	Susceptible	Susceptible	Susceptible	Susceptible	Susceptible	Susceptible	lineage4.1.2.1
G553m	PRJEB29604	ERR2884696	Susceptible	Susceptible	Susceptible	Susceptible	Susceptible	Susceptible	Susceptible	Susceptible	Susceptible	lineage4.1.2.1
G554	PRJEB38719	ERR4195581	Susceptible	Susceptible	Susceptible	Susceptible	Susceptible	Susceptible	Susceptible	Susceptible	Susceptible	lineage4.1.2.1
G556m	PRJEB38719	ERR4195301	Susceptible	Susceptible	Susceptible	Susceptible	Susceptible	Susceptible	Susceptible	Susceptible	Susceptible	lineage4.1.2.1
G558m	PRJEB38719	ERR4195582	Susceptible	Susceptible	Susceptible	Susceptible	Susceptible	Susceptible	Susceptible	Susceptible	Susceptible	lineage4.3.2
G559	PRJEB38719	ERR4195583	Susceptible	Susceptible	Susceptible	Susceptible	Susceptible	Susceptible	Susceptible	Susceptible	Susceptible	lineage4.3.2
G560	PRJEB38719	ERR4195584	Susceptible	Susceptible	Susceptible	Susceptible	Susceptible	Susceptible	Susceptible	Susceptible	Susceptible	lineage4.1.2.1
G561m	PRJEB38719	ERR4195353	Susceptible	Susceptible	Susceptible	Susceptible	Susceptible	Susceptible	Susceptible	Susceptible	Susceptible	lineage4.10
G562m	PRJEB29604	ERR2884697	Susceptible	Susceptible	Resistant	Susceptible	Susceptible	Susceptible	Susceptible	Susceptible	Susceptible	lineage4.1.2.1
G564m	PRJEB38719	ERR4195586	Susceptible	Susceptible	Susceptible	Susceptible	Susceptible	Susceptible	Susceptible	Susceptible	Susceptible	lineage4.4.1.1
G566m	PRJEB29604	ERR2884698	Susceptible	Susceptible	Susceptible	Susceptible	Susceptible	Susceptible	Susceptible	Susceptible	Susceptible	lineage4.1.2.1
G568m	PRJEB38719	ERR4195265	Susceptible	Susceptible	Susceptible	Susceptible	Susceptible	Susceptible	Susceptible	Susceptible	Susceptible	lineage4.1.2.1
G570	PRJEB38719	ERR4195588	Susceptible	Susceptible	Susceptible	Susceptible	Susceptible	Susceptible	Susceptible	Susceptible	Susceptible	lineage4.10
G571m	PRJEB38719	ERR4195589	Susceptible	Susceptible	Susceptible	Susceptible	Susceptible	Susceptible	Susceptible	Susceptible	Susceptible	lineage4.1.2.1
G572	PRJEB38719	ERR4195590	Susceptible	Susceptible	Susceptible	Susceptible	Susceptible	Susceptible	Susceptible	Susceptible	Susceptible	lineage4.1.2.1
G577	PRJEB38719	ERR4195302	Susceptible	Susceptible	Susceptible	Susceptible	Susceptible	Susceptible	Susceptible	Susceptible	Susceptible	lineage4.2.1
G58	PRJEB38719	ERR4195593	Susceptible	Susceptible	Susceptible	Susceptible	Susceptible	Susceptible	Susceptible	Susceptible	Susceptible	lineage4.3.4.2
G580m	PRJEB38719	ERR4195460	Susceptible	Susceptible	Susceptible	Susceptible	Susceptible	Susceptible	Susceptible	Susceptible	Susceptible	lineage4.3.2
G581m	PRJEB38719	ERR4195266	Susceptible	Susceptible	Susceptible	Susceptible	Susceptible	Susceptible	Susceptible	Susceptible	Susceptible	lineage4.1.1
G583m	PRJEB38719	ERR4195461	Susceptible	Susceptible	Susceptible	Susceptible	Susceptible	Susceptible	Susceptible	Susceptible	Susceptible	lineage4.4.1.1
G584m	PRJEB38719	ERR4195249	Susceptible	Susceptible	Susceptible	Susceptible	Susceptible	Susceptible	Susceptible	Susceptible	Susceptible	lineage4.3.2
G587	PRJEB38719	ERR4195594	Susceptible	Susceptible	Susceptible	Susceptible	Susceptible	Susceptible	Susceptible	Susceptible	Susceptible	lineage4.1.2.1
G589	PRJEB38719	ERR4195595	Susceptible	Susceptible	Susceptible	Susceptible	Susceptible	Susceptible	Susceptible	Susceptible	Susceptible	lineage4.1.2.1
G594m	PRJEB38719	ERR4195355	Susceptible	Susceptible	Susceptible	Susceptible	Susceptible	Susceptible	Susceptible	Susceptible	Susceptible	lineage4.3.4.1
G597	PRJEB38719	ERR4195596	Susceptible	Susceptible	Susceptible	Susceptible	Susceptible	Susceptible	Susceptible	Susceptible	Susceptible	lineage4.1.2.1
G60	PRJEB38719	ERR4195597	Susceptible	Susceptible	Susceptible	Susceptible	Susceptible	Susceptible	Susceptible	Susceptible	Susceptible	lineage4.10
G621m	PRJEB29604	ERR2884699	Susceptible	Susceptible	Susceptible	Susceptible	Susceptible	Susceptible	Susceptible	Susceptible	Susceptible	lineage4.10
G623m	PRJEB29604	ERR2884700	Susceptible	Susceptible	Susceptible	Susceptible	Susceptible	Susceptible	Susceptible	Susceptible	Susceptible	lineage4.10
G627m	PRJEB38719	ERR4195245	Susceptible	Susceptible	Susceptible	Susceptible	Susceptible	Susceptible	Susceptible	Susceptible	Susceptible	lineage4.10
G63	PRJEB29604	ERR2884701	Resistant	Susceptible	Susceptible	Susceptible	Resistant	Susceptible	Susceptible	Susceptible	Susceptible	lineage4.10
G634m	PRJEB38719	ERR4195273	Susceptible	Susceptible	Susceptible	Susceptible	Susceptible	Susceptible	Susceptible	Susceptible	Susceptible	lineage4.10
G637m	PRJEB29604	ERR2884702	Susceptible	Susceptible	Susceptible	Susceptible	Susceptible	Susceptible	Susceptible	Susceptible	Susceptible	lineage4.10
G641m	PRJEB38719	ERR4195598	Susceptible	Susceptible	Susceptible	Susceptible	Susceptible	Susceptible	Susceptible	Susceptible	Susceptible	lineage4.3.2
G642	PRJEB38719	ERR4195232	Susceptible	Susceptible	Susceptible	Susceptible	Susceptible	Susceptible	Susceptible	Susceptible	Susceptible	lineage4.10
G650	PRJEB38719	ERR4195599	Susceptible	Susceptible	Susceptible	Susceptible	Resistant	Susceptible	Susceptible	Susceptible	Susceptible	lineage4.3.3
G651m	PRJEB38719	ERR4195600	Susceptible	Susceptible	Susceptible	Susceptible	Susceptible	Susceptible	Susceptible	Susceptible	Susceptible	lineage4.3.2
G654m	PRJEB38719	ERR4195601	Susceptible	Susceptible	Susceptible	Susceptible	Susceptible	Susceptible	Susceptible	Susceptible	Susceptible	lineage4.1.2.1
G661m	PRJEB38719	ERR4195312	Susceptible	Susceptible	Susceptible	Susceptible	Susceptible	Susceptible	Susceptible	Susceptible	Susceptible	lineage4.4.1.1
G665	PRJEB38719	ERR4195602	Susceptible	Susceptible	Susceptible	Susceptible	Susceptible	Susceptible	Susceptible	Susceptible	Susceptible	lineage4.3.2
G669	PRJEB38719	ERR4195339	Resistant	Susceptible	Susceptible	Susceptible	Resistant	Susceptible	Susceptible	Susceptible	Susceptible	lineage4.10
G675	PRJEB38719	ERR4195267	Susceptible	Susceptible	Susceptible	Susceptible	Susceptible	Susceptible	Susceptible	Susceptible	Susceptible	lineage4.3.3
G679m	PRJEB29604	ERR2884703	Susceptible	Susceptible	Susceptible	Susceptible	Susceptible	Susceptible	Susceptible	Susceptible	Susceptible	lineage2.2.10
G67m	PRJEB38719	ERR4195326	Susceptible	Susceptible	Susceptible	Susceptible	Susceptible	Susceptible	Susceptible	Susceptible	Susceptible	lineage4.10
G681m	PRJEB38719	ERR4195462	Susceptible	Susceptible	Susceptible	Susceptible	Susceptible	Susceptible	Susceptible	Susceptible	Susceptible	lineage4.1.2.1
G682	PRJEB38719	ERR4195403	Susceptible	Susceptible	Susceptible	Susceptible	Susceptible	Susceptible	Susceptible	Susceptible	Susceptible	lineage4.10
G684m	PRJEB38719	ERR4195235	Susceptible	Susceptible	Susceptible	Susceptible	Susceptible	Susceptible	Susceptible	Susceptible	Susceptible	lineage4.3.2
G69	PRJEB38719	ERR4195340	Susceptible	Susceptible	Susceptible	Susceptible	Susceptible	Susceptible	Susceptible	Susceptible	Susceptible	lineage4.1.2.1
G693m	PRJEB29604	ERR2884704	Susceptible	Susceptible	Susceptible	Susceptible	Susceptible	Susceptible	Susceptible	Susceptible	Susceptible	lineage4.10
G694m	PRJEB38719	ERR4195404	Susceptible	Susceptible	Susceptible	Susceptible	Susceptible	Susceptible	Susceptible	Susceptible	Susceptible	lineage4.10
G697m	PRJEB38719	ERR4195463	Susceptible	Susceptible	Susceptible	Susceptible	Susceptible	Susceptible	Susceptible	Susceptible	Susceptible	lineage4.1.2.1
G73	PRJEB38719	ERR4195431	Susceptible	Susceptible	Susceptible	Susceptible	Susceptible	Susceptible	Susceptible	Susceptible	Susceptible	lineage4.1.2.1
G733	PRJEB29604	ERR2884705	Susceptible	Susceptible	Susceptible	Susceptible	Susceptible	Susceptible	Susceptible	Susceptible	Susceptible	lineage4.10
G75	PRJEB38719	ERR4195446	Susceptible	Susceptible	Susceptible	Susceptible	Susceptible	Susceptible	Susceptible	Susceptible	Susceptible	lineage4.3.2
G757m	PRJEB38719	ERR4195464	Susceptible	Susceptible	Susceptible	Resistant	Susceptible	Susceptible	Susceptible	Susceptible	Susceptible	lineage4.10
G76	PRJEB29604	ERR2884706	Susceptible	Susceptible	Susceptible	Susceptible	Susceptible	Susceptible	Susceptible	Susceptible	Susceptible	lineage4.3.2
G764m	PRJEB29604	ERR2884707	Susceptible	Susceptible	Susceptible	Susceptible	Susceptible	Susceptible	Susceptible	Susceptible	Susceptible	lineage4.10
G766m	PRJEB38719	ERR4195604	Susceptible	Susceptible	Susceptible	Susceptible	Susceptible	Susceptible	Susceptible	Susceptible	Susceptible	lineage4.1.2.1
G768m	PRJEB38719	ERR4195276	Susceptible	Susceptible	Susceptible	Susceptible	Susceptible	Susceptible	Susceptible	Susceptible	Susceptible	lineage4.10
G77	PRJEB29604	ERR2884708	Susceptible	Susceptible	Susceptible	Susceptible	Susceptible	Susceptible	Susceptible	Susceptible	Resistant	lineage4.10
G770m	PRJEB38719	ERR4195357	Susceptible	Susceptible	Susceptible	Susceptible	Susceptible	Susceptible	Susceptible	Susceptible	Susceptible	lineage4.1.3
G778m	PRJEB29604	ERR2884709	Susceptible	Susceptible	Susceptible	Susceptible	Susceptible	Susceptible	Susceptible	Susceptible	Susceptible	lineage4.10
G78	PRJEB29604	ERR2884710	Susceptible	Susceptible	Susceptible	Susceptible	Susceptible	Susceptible	Susceptible	Susceptible	Susceptible	lineage4.10
G782m	PRJEB38719	ERR4195358	Susceptible	Susceptible	Susceptible	Susceptible	Susceptible	Susceptible	Susceptible	Susceptible	Susceptible	lineage4.10
G788FE29	PRJEB29604	ERR2884711	Susceptible	Susceptible	Resistant	Susceptible	Susceptible	Susceptible	Susceptible	Susceptible	Susceptible	lineage4.3.3
G79	PRJEB38719	ERR4195271	Susceptible	Susceptible	Susceptible	Susceptible	Susceptible	Susceptible	Susceptible	Susceptible	Susceptible	lineage4.3.1
G81	PRJEB38719	ERR4195465	Susceptible	Susceptible	Susceptible	Susceptible	Susceptible	Susceptible	Susceptible	Susceptible	Susceptible	lineage4.3.2
G810m	PRJEB38719	ERR4195466	Susceptible	Susceptible	Susceptible	Susceptible	Susceptible	Susceptible	Susceptible	Susceptible	Susceptible	lineage4.6.2.2
G817m	PRJEB38719	ERR4195274	Susceptible	Susceptible	Susceptible	Susceptible	Susceptible	Susceptible	Susceptible	Susceptible	Susceptible	lineage4.1.2.1
G818m	PRJEB38719	ERR4195277	Susceptible	Susceptible	Susceptible	Susceptible	Susceptible	Susceptible	Susceptible	Susceptible	Susceptible	lineage4.6.2.2
G820	PRJEB38719	ERR4195467	Susceptible	Susceptible	Susceptible	Susceptible	Susceptible	Susceptible	Susceptible	Susceptible	Susceptible	lineage4.3.1
G822m	PRJEB38719	ERR4195605	Susceptible	Susceptible	Susceptible	Susceptible	Susceptible	Susceptible	Susceptible	Susceptible	Susceptible	lineage2.2
G824m	PRJEB38719	ERR4195606	Susceptible	Susceptible	Susceptible	Susceptible	Susceptible	Susceptible	Susceptible	Susceptible	Susceptible	lineage4.10
G825	PRJEB38719	ERR4195607	Susceptible	Susceptible	Susceptible	Susceptible	Susceptible	Susceptible	Susceptible	Susceptible	Susceptible	lineageCaprae
G826m	PRJEB38719	ERR4195608	Susceptible	Susceptible	Susceptible	Susceptible	Susceptible	Susceptible	Susceptible	Susceptible	Susceptible	lineage4.10
G828m	PRJEB38719	ERR4195609	Susceptible	Susceptible	Susceptible	Susceptible	Susceptible	Susceptible	Susceptible	Susceptible	Susceptible	lineage4.1.2.1
G83	PRJEB38719	ERR4195610	Resistant	Susceptible	Susceptible	Susceptible	Resistant	Susceptible	Susceptible	Susceptible	Susceptible	lineage4.1.2.1
G830m	PRJEB29604	ERR2884714	Susceptible	Susceptible	Susceptible	Susceptible	Susceptible	Susceptible	Susceptible	Susceptible	Susceptible	lineage4.1.2.1
G832m	PRJEB38719	ERR4195242	Susceptible	Susceptible	Susceptible	Susceptible	Susceptible	Susceptible	Susceptible	Susceptible	Susceptible	lineage4.3.3
G835m	PRJEB38719	ERR4195327	Susceptible	Susceptible	Susceptible	Susceptible	Susceptible	Susceptible	Susceptible	Susceptible	Susceptible	lineage4.3.3
G837m	PRJEB29604	ERR2884715	Susceptible	Susceptible	Susceptible	Susceptible	Susceptible	Susceptible	Susceptible	Susceptible	Susceptible	lineage4.1.2.1
G838m	PRJEB38719	ERR4195304	Susceptible	Susceptible	Susceptible	Susceptible	Susceptible	Susceptible	Susceptible	Susceptible	Susceptible	lineage4.1.2.1
G839m	PRJEB29604	ERR2884716	Susceptible	Susceptible	Susceptible	Susceptible	Susceptible	Susceptible	Susceptible	Susceptible	Susceptible	lineage4.3.3
G84	PRJEB38719	ERR4195328	Susceptible	Susceptible	Susceptible	Susceptible	Susceptible	Susceptible	Susceptible	Susceptible	Susceptible	lineage4.3.3
G846m	PRJEB38719	ERR4195280	Susceptible	Susceptible	NA	Susceptible	Susceptible	Susceptible	Susceptible	Susceptible	Susceptible	lineage4.1.2.1
G848m	PRJEB29604	ERR2884717	Susceptible	Susceptible	Susceptible	Susceptible	Susceptible	Susceptible	Susceptible	Susceptible	Susceptible	lineage4.3.4.2
G85	PRJEB38719	ERR4195611	Susceptible	Susceptible	Susceptible	Susceptible	Susceptible	Susceptible	Susceptible	Susceptible	Susceptible	lineage4.4.1.1
G850m	PRJEB29604	ERR2884718	Susceptible	Susceptible	Susceptible	Susceptible	Susceptible	Susceptible	Susceptible	Susceptible	Susceptible	lineage4.3.3
G851m	PRJEB38719	ERR4195468	Susceptible	Susceptible	Susceptible	Susceptible	Susceptible	Susceptible	Susceptible	Susceptible	Susceptible	lineage4.6.2.2
G854m	PRJEB38719	ERR4195612	Susceptible	Susceptible	Susceptible	Susceptible	Susceptible	Susceptible	Susceptible	Susceptible	Susceptible	lineage2.2.7
G856m	PRJEB38719	ERR4195613	Susceptible	Susceptible	Susceptible	Susceptible	Susceptible	Susceptible	Susceptible	Susceptible	Susceptible	lineage4.10
G860m	PRJEB38719	ERR4195614	Susceptible	Susceptible	NA	Susceptible	Susceptible	Susceptible	Susceptible	Susceptible	Susceptible	lineage4.1.2.1
G861m	PRJEB38719	ERR4195615	Susceptible	Susceptible	Susceptible	Susceptible	Susceptible	Susceptible	Susceptible	Susceptible	Susceptible	lineage4.3.4.2
G862m	PRJEB38719	ERR4195616	Susceptible	Susceptible	Susceptible	Susceptible	Susceptible	Susceptible	Resistant	Susceptible	Susceptible	lineage2.2.10
G863m	PRJEB38719	ERR4195406	Resistant	Susceptible	Susceptible	Susceptible	Resistant	Susceptible	Susceptible	Susceptible	Susceptible	lineage4.3.2
G866	PRJEB38719	ERR4195617	Susceptible	Susceptible	Resistant	Susceptible	Susceptible	Susceptible	Susceptible	Resistant	Susceptible	lineageBovis
G868m	PRJEB38719	ERR4195618	Susceptible	Susceptible	Susceptible	Susceptible	Susceptible	Susceptible	Susceptible	Susceptible	Susceptible	lineage4.3.2
G870m	PRJEB38719	ERR4195619	Resistant	Resistant	Resistant	Resistant	Resistant	Resistant	Resistant	Resistant	Resistant	lineage2.2.10
G871m	PRJEB29604	ERR2884719	Susceptible	Susceptible	Susceptible	Susceptible	Susceptible	Susceptible	Susceptible	Susceptible	Susceptible	lineage4
G873m	PRJEB38719	ERR4195620	Susceptible	Susceptible	Susceptible	Susceptible	Susceptible	Susceptible	Susceptible	Susceptible	Susceptible	lineage4.10
G875m	PRJEB38719	ERR4195621	Susceptible	Susceptible	Susceptible	Susceptible	Susceptible	Susceptible	Susceptible	Susceptible	Susceptible	lineage2.2.10
G876m	PRJEB38719	ERR4195622	Susceptible	Susceptible	Susceptible	Susceptible	Susceptible	Susceptible	Susceptible	Susceptible	Susceptible	lineage4.3.2
G878	PRJEB38719	ERR4195623	Susceptible	Susceptible	Susceptible	Susceptible	Susceptible	Susceptible	Susceptible	Susceptible	Susceptible	lineage4.3.2
G879m	PRJEB38719	ERR4195399	NA	NA	Susceptible	NA	Susceptible	Susceptible	Susceptible	Susceptible	Susceptible	lineage4.10
G880m	PRJEB38719	ERR4195624	Susceptible	Susceptible	Susceptible	Susceptible	Susceptible	Susceptible	Susceptible	Susceptible	Susceptible	lineage4.1.2.1
G881m	PRJEB29604	ERR2884720	Susceptible	Susceptible	Susceptible	Susceptible	Susceptible	Susceptible	Susceptible	Susceptible	Susceptible	lineage4.1.2.1
G882m	PRJEB29604	ERR2884721	Susceptible	Susceptible	Susceptible	Susceptible	Susceptible	Susceptible	Susceptible	Susceptible	Susceptible	lineage4.10
G883	PRJEB38719	ERR4195625	Susceptible	Susceptible	Susceptible	Susceptible	Susceptible	Susceptible	Susceptible	Susceptible	Susceptible	lineage4.1.2.1
G884	PRJEB38719	ERR4195314	NA	Susceptible	NA	NA	Susceptible	Susceptible	Susceptible	Susceptible	Susceptible	lineage4.1.2.1
G885	PRJEB38719	ERR4195626	Susceptible	Susceptible	Susceptible	Susceptible	Susceptible	Susceptible	Susceptible	Susceptible	Susceptible	lineage4.1.2.1
G886	PRJEB38719	ERR4195627	Susceptible	Susceptible	Susceptible	Susceptible	Susceptible	Susceptible	Susceptible	Susceptible	Susceptible	lineage4.1.2.1
G887	PRJEB38719	ERR4195628	Susceptible	Susceptible	Susceptible	Susceptible	Susceptible	Susceptible	Susceptible	Susceptible	Susceptible	lineage6
G888	PRJEB38719	ERR4195629	Susceptible	Susceptible	Susceptible	Susceptible	Susceptible	Susceptible	Susceptible	Susceptible	Susceptible	lineage4.1.2.1
G89	PRJEB38719	ERR4195630	Susceptible	Susceptible	Susceptible	Susceptible	Susceptible	Susceptible	Susceptible	Susceptible	Susceptible	lineage4.3.4.2
G891	PRJEB38719	ERR4195320	NA	Susceptible	NA	NA	Susceptible	Susceptible	Susceptible	Susceptible	Susceptible	lineage4.1.1
G901	PRJEB38719	ERR4195631	Susceptible	Susceptible	Susceptible	Susceptible	Susceptible	Susceptible	Susceptible	Susceptible	Susceptible	lineage4.10
G906	PRJEB38719	ERR4195632	Resistant	Resistant	Susceptible	Susceptible	Resistant	Resistant	Susceptible	Susceptible	Susceptible	lineage4.1.2.1
G909	PRJEB29604	ERR2884722	Susceptible	Susceptible	Susceptible	Susceptible	Susceptible	Susceptible	Susceptible	Susceptible	Susceptible	lineage4.1.2.1
G91	PRJEB38719	ERR4195243	Susceptible	Susceptible	Susceptible	Susceptible	Susceptible	Susceptible	Susceptible	Susceptible	Susceptible	lineage4.10
G910	PRJEB38719	ERR4195469	Susceptible	Susceptible	Susceptible	Susceptible	Susceptible	Susceptible	Susceptible	Susceptible	Susceptible	lineage4.1.2.1
G917	PRJEB29604	ERR2884723	Susceptible	Susceptible	Susceptible	Susceptible	Susceptible	Susceptible	Susceptible	Susceptible	Susceptible	lineage4.10
G919	PRJEB38719	ERR4195633	Susceptible	Susceptible	Susceptible	Susceptible	Susceptible	Susceptible	Susceptible	Susceptible	Susceptible	lineage4.3.2
G921	PRJEB38719	ERR4195634	Susceptible	Susceptible	Susceptible	Susceptible	Susceptible	Susceptible	Susceptible	Susceptible	Susceptible	lineage4.1.2.1
G922	PRJEB38719	ERR4195635	Susceptible	Susceptible	Susceptible	Susceptible	Susceptible	Susceptible	Susceptible	Susceptible	Susceptible	lineage4.10
G923m	PRJEB38719	ERR4195636	Resistant	Susceptible	Susceptible	Susceptible	Resistant	Susceptible	Susceptible	Susceptible	Susceptible	lineage4.1.2.1
G924	PRJEB38719	ERR4195244	Susceptible	Susceptible	Susceptible	Susceptible	Susceptible	Susceptible	Susceptible	Susceptible	Susceptible	lineage4.10
G925	PRJEB38719	ERR4195385	Susceptible	Susceptible	Susceptible	Susceptible	Susceptible	Susceptible	Susceptible	Susceptible	Susceptible	lineage4.1.2.1
G926	PRJEB38719	ERR4195386	Resistant	Susceptible	Susceptible	Susceptible	Resistant	Susceptible	Susceptible	Susceptible	Susceptible	lineage4.3.2
G932	PRJEB29604	ERR2884724	Susceptible	Susceptible	Susceptible	Susceptible	Susceptible	Susceptible	Susceptible	Susceptible	Susceptible	lineage4.1.2.1
G934	PRJEB38719	ERR4195637	Susceptible	Susceptible	Susceptible	Susceptible	Susceptible	Susceptible	Susceptible	Susceptible	Susceptible	lineage4.3.2
G937	PRJEB38719	ERR4195286	Susceptible	Susceptible	Susceptible	Susceptible	Susceptible	Susceptible	Susceptible	Susceptible	Susceptible	lineage4.10
G94	PRJEB38719	ERR4195638	Susceptible	Susceptible	Susceptible	Susceptible	Susceptible	Susceptible	Susceptible	Susceptible	Susceptible	lineage4.3.2
G940	PRJEB29604	ERR2884725	Susceptible	Susceptible	Susceptible	Susceptible	Susceptible	Susceptible	Susceptible	Susceptible	Susceptible	lineage4.1.2.1
G941	PRJEB38719	ERR4195415	Susceptible	Susceptible	Susceptible	Susceptible	Susceptible	Susceptible	Susceptible	Susceptible	Susceptible	lineage4.1.2.1
G945	PRJEB38719	ERR4195639	Susceptible	Susceptible	Susceptible	Susceptible	Susceptible	Susceptible	Susceptible	Susceptible	Susceptible	lineage4.10
G947	PRJEB38719	ERR4195282	Susceptible	Susceptible	Susceptible	Susceptible	Susceptible	Susceptible	Susceptible	Susceptible	Susceptible	lineage4.10
G950	PRJEB38719	ERR4195640	Susceptible	Susceptible	Susceptible	Susceptible	Susceptible	Susceptible	Susceptible	Susceptible	Susceptible	lineage4.1.2.1
G951	PRJEB38719	ERR4195641	Susceptible	Susceptible	Susceptible	Susceptible	Susceptible	Susceptible	Susceptible	Susceptible	Susceptible	lineage4.1.2.1
G958	PRJEB38719	ERR4195284	Susceptible	Susceptible	Susceptible	Susceptible	Susceptible	Susceptible	Susceptible	Susceptible	Susceptible	lineage4.1.2.1
G960	PRJEB38719	ERR4195470	Susceptible	Susceptible	Susceptible	Susceptible	Susceptible	Susceptible	Susceptible	Susceptible	Susceptible	lineage4.3.2
G975	PRJEB38719	ERR4195471	Susceptible	Susceptible	Susceptible	Susceptible	Susceptible	Susceptible	Susceptible	Susceptible	Susceptible	lineage4.3.4.2
G976	PRJEB38719	ERR4195408	Susceptible	Susceptible	Susceptible	Susceptible	Susceptible	Susceptible	Susceptible	Susceptible	Susceptible	lineage4.3.2
G977	PRJEB38719	ERR4195287	Susceptible	Susceptible	Susceptible	Susceptible	Susceptible	Susceptible	Susceptible	Susceptible	Susceptible	lineage4.3.3
G979	PRJEB38719	ERR4195409	Susceptible	Susceptible	Susceptible	Susceptible	Susceptible	Susceptible	Susceptible	Susceptible	Susceptible	lineage4.10
G980	PRJEB38719	ERR4195642	Susceptible	Susceptible	Susceptible	Susceptible	Susceptible	Susceptible	Susceptible	Susceptible	Susceptible	lineage4.1.2.1
G981	PRJEB38719	ERR4195376	Susceptible	Susceptible	Susceptible	Susceptible	Susceptible	Susceptible	Susceptible	Susceptible	Susceptible	lineage2.2.3
G982	PRJEB38719	ERR4195643	Susceptible	Susceptible	Susceptible	Susceptible	Susceptible	Susceptible	Susceptible	Susceptible	Susceptible	lineage4.1.2.1
G983	PRJEB38719	ERR4195315	Susceptible	Susceptible	Susceptible	Susceptible	Susceptible	Susceptible	Susceptible	Susceptible	Susceptible	lineage3
G984	PRJEB38719	ERR4195644	Susceptible	Susceptible	Susceptible	Susceptible	Susceptible	Susceptible	Susceptible	Susceptible	Susceptible	lineage4.10
G987	PRJEB38719	ERR4195425	Susceptible	Susceptible	Susceptible	Susceptible	Susceptible	Susceptible	Susceptible	Susceptible	Susceptible	lineage4.10
G988	PRJEB38719	ERR4195645	Susceptible	Susceptible	Susceptible	Susceptible	Susceptible	Susceptible	Susceptible	Susceptible	Susceptible	lineage3
G989	PRJEB38719	ERR4195646	Susceptible	Susceptible	Susceptible	Susceptible	Susceptible	Susceptible	Susceptible	Susceptible	Susceptible	lineage4.1.2.1
G99	PRJEB29604	ERR2884726	Susceptible	Susceptible	Susceptible	Susceptible	Susceptible	Susceptible	Susceptible	Susceptible	Susceptible	lineage4.6.1.1
G990	PRJEB38719	ERR4195647	Susceptible	Susceptible	Susceptible	Susceptible	Susceptible	Susceptible	Susceptible	Susceptible	Resistant	lineage4.3.4.2
G991	PRJEB38719	ERR4195237	Susceptible	Susceptible	Susceptible	Susceptible	Susceptible	Susceptible	Susceptible	Susceptible	Resistant	lineage4.3.4.2
G992	PRJEB38719	ERR4195238	Susceptible	Susceptible	Susceptible	Susceptible	Susceptible	Susceptible	Susceptible	Susceptible	Resistant	lineage4.3.4.2
G994m	PRJEB38719	ERR4195239	Susceptible	Susceptible	Susceptible	Susceptible	Susceptible	Susceptible	Susceptible	Susceptible	Susceptible	lineage1.2.2
G995	PRJEB38719	ERR4195240	Susceptible	Susceptible	Susceptible	Susceptible	Susceptible	Susceptible	Susceptible	Susceptible	Susceptible	lineage4.4.1.1
